# Supplementary material for: A Swedish Haplotype GWAS in Familial and Sporadic Site-Specific Colorectal Cancer
Source: Int J Mol Sci. 2026 Mar 18;27(6):2758. doi: 10.3390/ijms27062758 (PMC13026190; doi:10.3390/ijms27062758)
Supplement: Supplementary file 1 [file ijms-27-02758-s001.zip]

Archive with 1 entries (1 files):
- ijms-4179038-supplementary.xlsx
