# Supplementary material for: A Swedish Haplotype GWAS in Familial and Sporadic Site-Specific Colorectal Cancer
Source: Int J Mol Sci. 2026 Mar 18;27(6):2758. doi: 10.3390/ijms27062758 (PMC13026190; doi:10.3390/ijms27062758)
Supplement: Supplementary file 1 [file ijms-27-02758-s001.zip › ijms-4179038-supplementary.xlsx]

## Sheet: ST1_chrom 1-23
Supplementary table S1. Haplotypes from analysis in Familial CRC caecum samples (p<2.5E-6)
NSNP	NHAP	CHR	BP1	BP2	HAPLOTYPE	F	OR	STAT	P
13	18	1	2823459	2889105	CAGAGACAGGAAA	0.0141	6.77	22.4	2.18e-06
12	16	1	2833332	2889105	AGAGACAGGAAA	0.0131	7.74	22.4	2.16e-06
6	14	1	38109752	38143790	AGGGAG	0.0134	8.75	22.5	2.13e-06
15	19	1	54051898	54328025	AGAGACGAAGCGAGA	0.0166	6.58	25	5.87e-07
14	19	1	54071428	54328025	GAGACGAAGCGAGA	0.0169	6.57	25.2	5.22e-07
13	20	1	54074729	54328025	AGACGAAGCGAGA	0.0187	5.87	23.4	1.33e-06
12	18	1	54119578	54328025	GACGAAGCGAGA	0.0168	7.07	25.7	3.97e-07
11	16	1	54120873	54328025	ACGAAGCGAGA	0.0179	6.75	25	5.59e-07
10	16	1	54123873	54328025	CGAAGCGAGA	0.0212	5.75	22.7	1.87e-06
9	14	1	54131753	54328025	GAAGCGAGA	0.0234	5.09	23	1.6e-06
7	16	1	54174607	54328025	AGCGAGA	0.0201	5.37	24.4	7.63e-07
6	15	1	54187449	54328025	GCGAGA	0.0277	4.96	22.2	2.47e-06
15	24	1	55987794	56070382	GGCGAAAGAAAGAGA	0.0139	7.36	22.3	2.32e-06
16	24	1	55987794	56075918	GGCGAAAGAAAGAGAA	0.0139	7.36	22.4	2.25e-06
17	24	1	55987794	56078416	GGCGAAAGAAAGAGAAA	0.0138	7.37	22.3	2.32e-06
16	17	1	55994533	56087509	CGAAAGAAAGAGAAAA	0.0253	5.06	23	1.59e-06
13	17	1	74713881	75014195	GGAAGGAAGGAAG	0.0102	10.7	23.5	1.22e-06
16	9	1	116433936	116676035	AGAACGGAGGGGAATA	0.0108	7.94	25	5.67e-07
15	8	1	116449903	116676035	GAACGGAGGGGAATA	0.0116	7.19	23.1	1.55e-06
14	8	1	116475843	116676035	AACGGAGGGGAATA	0.0117	7.28	23.9	1.02e-06
13	8	1	116478690	116676035	ACGGAGGGGAATA	0.0113	7.71	25	5.76e-07
12	8	1	116496141	116676035	CGGAGGGGAATA	0.0112	7.67	24.8	6.33e-07
11	8	1	116499471	116676035	GGAGGGGAATA	0.0115	7.43	24.2	8.52e-07
10	7	1	116527068	116676035	GAGGGGAATA	0.0117	7.11	23.1	1.51e-06
9	8	1	116553207	116676035	AGGGGAATA	0.0117	7.38	23.9	1.02e-06
8	6	1	116569530	116676035	GGGGAATA	0.012	7.28	23.6	1.21e-06
7	6	1	116603622	116676035	GGGAATA	0.012	7.28	23.6	1.19e-06
6	6	1	116605423	116676035	GGAATA	0.0123	7.13	23.2	1.48e-06
5	6	1	116608903	116676035	GAATA	0.0123	7.13	23.2	1.47e-06
16	24	1	208930265	209083609	AAAGGGAAGAAGGGAA	0.0148	7.71	24.1	9.2e-07
15	20	1	216455107	216633635	GAAGAAAACGAAAGG	0.0205	6.48	23.7	1.11e-06
16	19	1	216455107	216638249	GAAGAAAACGAAAGGG	0.0184	7.87	23.8	1.08e-06
15	24	1	237175199	237257650	GAGGGGGATAGACAG	0.0106	12.1	28.8	7.88e-08
14	27	1	237177572	237257650	AGGGGGATAGACAG	0.0164	9.86	27.6	1.45e-07
15	23	1	237177572	237266603	AGGGGGATAGACAGA	0.0134	9.44	27.7	1.39e-07
11	28	1	237177977	237227916	GGGGGATAGAC	0.0443	4.16	22.5	2.12e-06
12	27	1	237177977	237247063	GGGGGATAGACA	0.0289	5.82	24	9.7e-07
13	24	1	237177977	237257650	GGGGGATAGACAG	0.0156	10.6	31	2.59e-08
12	31	1	237194523	237257650	GGGGATAGACAG	0.012	12.3	26.7	2.32e-07
11	31	1	237195519	237257650	GGGATAGACAG	0.0114	11.3	26.4	2.8e-07
10	33	1	237197508	237257650	GGATAGACAG	0.0162	9.27	24.9	5.98e-07
9	33	1	237199183	237257650	GATAGACAG	0.0149	8.64	24.4	7.83e-07
8	30	1	237200616	237257650	ATAGACAG	0.0147	12.2	28	1.21e-07
9	27	1	237200616	237266603	ATAGACAGA	0.0103	9.55	23.7	1.12e-06
7	22	1	237203483	237257650	TAGACAG	0.0157	11	32.4	1.25e-08
3	6	1	237212306	237227726	AGA	0.0861	3.3	23.4	1.3e-06
4	6	1	237212306	237227916	AGAC	0.079	3.32	23.4	1.29e-06
6	18	1	237212306	237257650	AGACAG	0.0246	8.97	29.2	6.51e-08
7	23	1	237212306	237266603	AGACAGA	0.0159	9.02	24.5	7.45e-07
9	19	1	241326426	241344426	AAGAGCAGA	0.0103	11.8	26.7	2.43e-07
13	19	1	248012296	248059856	AAGGGAAGGGAGA	0.0165	6.99	25.8	3.75e-07
11	21	1	248016894	248059856	GGGAAGGGAGA	0.0154	7.01	25.4	4.57e-07
9	20	1	248023966	248059856	GAAGGGAGA	0.0135	7.87	27.2	1.88e-07
8	19	1	248027152	248059856	AAGGGAGA	0.0159	6.67	25.2	5.24e-07
14	17	2	22685090	22862384	ACAGGGGAAAACAG	0.0598	3.51	22.4	2.17e-06
15	16	2	22685090	22892638	ACAGGGGAAAACAGG	0.0333	5.15	33.5	7.28e-09
13	17	2	22753225	22903486	GGGAAAACAGGAG	0.0524	3.58	22.6	1.98e-06
16	29	2	56347309	56422980	AGAAAAGAAAGGCGGA	0.0169	6.15	25.2	5.13e-07
9	22	2	144498693	144551950	AAGAAAAAA	0.016	9.23	25.1	5.38e-07
10	11	2	164787621	164940807	AAAGGAAAGA	0.0405	4	25.7	4e-07
11	12	2	165047345	165151344	AAAGAAAGGGC	0.0308	4.33	22.4	2.21e-06
12	12	2	165047345	165178853	AAAGAAAGGGCG	0.0308	4.33	22.4	2.21e-06
10	11	2	165048706	165151344	AAGAAAGGGC	0.0303	4.55	23.5	1.23e-06
11	11	2	165048706	165178853	AAGAAAGGGCG	0.0301	4.6	23.8	1.06e-06
12	11	2	165048706	165180330	AAGAAAGGGCGA	0.0301	4.55	23.6	1.2e-06
13	11	2	165048706	165183257	AAGAAAGGGCGAG	0.0302	4.47	23.6	1.22e-06
14	12	2	165048706	165195314	AAGAAAGGGCGAGG	0.0302	4.47	23.5	1.23e-06
9	10	2	165049684	165151344	AGAAAGGGC	0.0305	4.51	23	1.61e-06
10	10	2	165049684	165178853	AGAAAGGGCG	0.0305	4.5	23	1.63e-06
11	10	2	165049684	165180330	AGAAAGGGCGA	0.0307	4.49	22.9	1.7e-06
12	10	2	165049684	165183257	AGAAAGGGCGAG	0.0308	4.4	22.9	1.74e-06
13	11	2	165049684	165195314	AGAAAGGGCGAGG	0.0308	4.39	22.8	1.76e-06
7	9	2	165078704	165151344	AAAGGGC	0.0312	4.75	26.8	2.28e-07
8	9	2	165078704	165178853	AAAGGGCG	0.0312	4.75	26.8	2.27e-07
9	9	2	165078704	165180330	AAAGGGCGA	0.0316	4.67	26.4	2.77e-07
15	18	2	170771022	170978340	GGGAAAGGGGAGAAA	0.0111	7.72	22.4	2.22e-06
16	22	2	170788492	170996360	GGAAAGGGGAGAAAGG	0.0105	7.73	22.8	1.76e-06
13	16	2	170817760	170978340	GAAAGGGGAGAAA	0.011	7.62	22.3	2.38e-06
8	16	2	180635236	180684202	GAAGGGAA	0.015	6.21	22.4	2.19e-06
9	13	2	218459062	218647122	AGACAAAAA	0.0283	4.4	22.3	2.29e-06
10	13	2	218459062	218654088	AGACAAAAAG	0.0279	4.49	22.8	1.75e-06
15	19	2	235615197	235669217	CGIAAGCGAAAGAGG	0.0263	5.2	23.7	1.15e-06
14	20	2	235617634	235669217	GIAAGCGAAAGAGG	0.0245	5.47	24.2	8.57e-07
15	18	2	235617634	235669339	GIAAGCGAAAGAGGA	0.0237	5.57	24.8	6.34e-07
7	23	3	9062544	9080869	AGAAGAG	0.0173	8.53	22.3	2.35e-06
9	22	3	9074843	9104321	AGAGCCGCA	0.0124	12.5	24.9	6.01e-07
9	14	3	23746031	23784303	AACGAAAGA	0.0184	5.89	24	9.5e-07
8	16	3	23748920	23784303	GAGGAAGA	0.0201	7.29	22.7	1.92e-06
11	17	3	29907479	29986918	GAAAGACGAGG	0.0107	7.43	22.2	2.41e-06
9	15	3	29937979	30011942	AGACGAGGA	0.0148	7.25	29.4	6e-08
17	19	3	29940074	30109355	GACGAGGAAAAACAGAC	0.0103	7.31	22.2	2.46e-06
10	15	3	29954690	30064795	ACGAGGAAAA	0.0104	8.13	22.7	1.93e-06
15	25	3	54065571	54159417	AGGGAAAGCCGCGGA	0.014	8.28	26	3.44e-07
16	25	3	54065571	54161174	AGGGAAAGCCGCGGAG	0.014	8.28	26	3.41e-07
15	20	3	54067037	54161174	GGGAAAGCCGCGGAG	0.0139	8.52	25.9	3.64e-07
14	23	3	62064769	62246422	GGAGAAAAAACAAG	0.0189	5.7	22.8	1.77e-06
15	21	3	62064769	62247595	GGAGAAAAAACAAGA	0.0191	5.66	22.7	1.92e-06
16	20	3	62064769	62263047	GGAGAAAAAACAAGAA	0.019	5.68	22.8	1.83e-06
17	22	3	62064769	62272627	GGAGAAAAAACAAGAAA	0.0131	6.63	22.4	2.23e-06
9	12	3	65688382	65717427	CGAGGACAC	0.0133	7.17	25.9	3.53e-07
8	10	3	65690647	65717427	GAGGACAC	0.0133	7.26	25.5	4.33e-07
7	9	3	65692063	65717427	AGGACAC	0.0133	7.26	25.6	4.25e-07
6	6	3	65694905	65717427	GGACAC	0.0181	5.8	23.2	1.46e-06
5	6	3	65704484	65717427	GACAC	0.018	5.82	23.2	1.49e-06
13	16	3	80918205	81125424	AAAAAGGAGGACA	0.0384	3.85	24.8	6.34e-07
14	16	3	80918205	81126562	AAAAAGGAGGACAA	0.0384	3.85	24.8	6.34e-07
15	18	3	80918205	81135775	AAAAAGGAGGACAAG	0.0388	3.81	24.6	7.16e-07
11	15	3	81033150	81121118	AAAAGGAGGAC	0.0353	3.75	23.3	1.4e-06
12	15	3	81033150	81125424	AAAAGGAGGACA	0.0352	3.77	23.4	1.28e-06
13	15	3	81033150	81126562	AAAAGGAGGACAA	0.0352	3.77	23.4	1.28e-06
14	19	3	81033150	81135775	AAAAGGAGGACAAG	0.0344	3.87	24.1	9.36e-07
8	10	3	81038666	81121118	AGGAGGAC	0.0465	3.67	23.9	1.03e-06
7	9	3	81061928	81121118	GGAGGAC	0.0477	3.56	22.8	1.82e-06
10	12	3	81061928	81135775	GGAGGACAAG	0.0486	3.55	23.3	1.42e-06
7	10	3	81069531	81125424	GAGGACA	0.0493	3.51	22.9	1.68e-06
8	10	3	81069531	81126562	GAGGACAA	0.0493	3.51	22.9	1.68e-06
9	12	3	81069531	81135775	GAGGACAAG	0.0491	3.51	23	1.62e-06
9	15	3	81096365	81165761	GACAAGAAA	0.0142	7.98	23	1.63e-06
13	26	3	125865117	125908195	AGGGAGGGGCAAG	0.0472	3.45	22.8	1.82e-06
14	25	3	125865117	125908310	AGGGAGGGGCAAGG	0.0478	3.42	22.5	2.1e-06
15	25	3	125865117	125908841	AGGGAGGGGCAAGGC	0.0477	3.42	22.5	2.07e-06
16	25	3	125865117	125910004	AGGGAGGGGCAAGGCC	0.0478	3.41	22.5	2.15e-06
17	25	3	125865117	125910955	AGGGAGGGGCAAGGCCG	0.0478	3.41	22.5	2.15e-06
9	29	3	149278045	149363508	GGCGAAGGA	0.0108	22.9	33.3	7.97e-09
15	22	3	151511085	151593218	AAAAGAGGGAGTCGA	0.011	7.76	22.8	1.82e-06
16	21	3	151511085	151597173	AAAAGAGGGAGTCGAA	0.0107	8.05	23.6	1.19e-06
17	21	3	151511085	151597248	AAAAGAGGGAGTCGAAA	0.011	7.73	23	1.63e-06
13	19	3	151514590	151585619	AAAGAGGGAGTCG	0.0115	7.94	24.3	8.19e-07
12	21	3	151518154	151585619	AAGAGGGAGTCG	0.0125	7.03	23	1.58e-06
13	23	3	151518154	151593218	AAGAGGGAGTCGA	0.0118	7.63	24.2	8.5e-07
14	23	3	151518154	151597173	AAGAGGGAGTCGAA	0.0114	7.85	24.8	6.21e-07
15	23	3	151518154	151597248	AAGAGGGAGTCGAAA	0.0117	7.57	24.2	8.76e-07
16	23	3	151518154	151597310	AAGAGGGAGTCGAAAA	0.0117	7.57	24.2	8.73e-07
17	25	3	151518154	151599393	AAGAGGGAGTCGAAAAG	0.0104	8.73	26.4	2.72e-07
16	20	3	163795964	164101193	AGGACAGGCAGCAAAA	0.0332	4.44	23.1	1.56e-06
14	24	3	185990096	186056363	AAGGAGGAAAGGAG	0.0971	2.94	22.6	1.95e-06
9	24	4	7720834	7759804	AAGAAGCGG	0.0104	9.7	24.3	8.07e-07
10	18	4	21424434	21476990	GGGAICCGAA	0.0274	5.46	22.7	1.92e-06
11	18	4	21424434	21477096	GGGAICCGAAA	0.0274	5.46	22.7	1.9e-06
12	18	4	21424434	21487844	GGGAICCGAAAG	0.0273	5.46	22.7	1.94e-06
13	21	4	21424434	21490185	GGGAICCGAAAGC	0.0239	6.42	26.9	2.09e-07
14	20	4	21424434	21492445	GGGAICCGAAAGCA	0.0241	6.44	26.4	2.83e-07
9	19	4	21425057	21476990	GGAICCGAA	0.0277	5.51	22.9	1.7e-06
12	20	4	21429378	21492445	GAICCGAAAGCA	0.0224	5.88	23.7	1.14e-06
13	21	4	21429378	21514249	GAICCGAAAGCAA	0.0247	5.43	22.7	1.9e-06
14	23	4	21429378	21520250	GAICCGAAAGCAAC	0.0241	5.55	23.3	1.38e-06
15	24	4	21429378	21526226	GAICCGAAAGCAACG	0.0242	5.56	23.5	1.28e-06
18	27	4	36119788	36354203	AAACAAACGAAAGAGGGA	0.0165	6.46	22.3	2.39e-06
19	24	4	36119788	36356690	AAACAAACGAAAGAGGGAG	0.0174	6.53	24.2	8.9e-07
9	19	4	58136668	58195196	AGGCGAAAG	0.011	9.39	22.6	1.95e-06
10	18	4	58136668	58196685	AGGCGAAAGG	0.0106	9.61	26.4	2.75e-07
11	17	4	58136668	58197731	AGGCGAAAGGA	0.0103	9.92	26.8	2.24e-07
12	17	4	58136668	58199809	AGGCGAAAGGAA	0.0103	9.95	27	2.05e-07
13	17	4	58136668	58202128	AGGCGAAAGGAAG	0.0103	9.91	27	2.03e-07
14	16	4	58136668	58203605	AGGCGAAAGGAAGC	0.0103	9.88	27	1.99e-07
15	16	4	58136668	58216884	AGGCGAAAGGAAGCG	0.0102	9.92	27.2	1.86e-07
16	16	4	58136668	58219609	AGGCGAAAGGAAGCGC	0.0102	9.94	27.2	1.84e-07
17	16	4	58136668	58240010	AGGCGAAAGGAAGCGCG	0.0102	9.94	27.2	1.84e-07
19	19	4	89283496	89607905	AGGIGGAGCGAGGACACGA	0.0202	5.2	22.7	1.89e-06
14	18	4	89992347	90084817	GGAGGGAAGGAACT	0.068	3.15	22.9	1.67e-06
10	16	4	90028412	90084817	GGAAGGAACT	0.0549	3.37	22.5	2.06e-06
19	26	4	90028412	90152565	GGAAGGAACTAAGACAAAG	0.0146	6.16	23	1.61e-06
3	6	4	90073214	90084817	ACT	0.0877	3.22	23.7	1.12e-06
13	32	4	114797011	114914110	CAGGGGCGGAACA	0.0124	10.8	23.7	1.1e-06
14	32	4	114797011	114938478	CAGGGGCGGAACAA	0.0102	13.9	27.5	1.57e-07
15	32	4	114797011	114957205	CAGGGGCGGAACAAA	0.0102	13.7	27.3	1.75e-07
16	32	4	114797011	114985792	CAGGGGCGGAACAAAA	0.0102	13.7	27.3	1.75e-07
12	34	4	114803632	114914110	AGGGGCGGAACA	0.0101	10.9	22.5	2.08e-06
10	32	4	114833290	114914110	GGGCGGAACA	0.0136	8.46	24.9	5.89e-07
11	32	4	114833290	114938478	GGGCGGAACAA	0.0122	10	27.8	1.33e-07
12	30	4	114833290	114957205	GGGCGGAACAAA	0.0122	10	27.8	1.32e-07
13	31	4	114833290	114985792	GGGCGGAACAAAA	0.0122	9.99	27.8	1.35e-07
14	30	4	114833290	115005026	GGGCGGAACAAAAA	0.0109	11.4	30.6	3.19e-08
15	30	4	114833290	115013043	GGGCGGAACAAAAAA	0.0109	11.2	30.4	3.58e-08
9	33	4	114837989	114914110	GGCGGAACA	0.0101	12.4	25.3	4.8e-07
14	21	4	136511722	136649383	GAGGCAGAGCAGAA	0.0169	6.17	23.4	1.33e-06
15	22	4	136511722	136653344	GAGGCAGAGCAGAAA	0.0168	6.22	23.7	1.12e-06
16	26	4	136511722	136653594	GAGGCAGAGCAGAAAG	0.0174	6.15	24.5	7.41e-07
13	20	4	136512755	136649383	AGGCAGAGCAGAA	0.0164	8.27	28.9	7.77e-08
14	22	4	136512755	136653344	AGGCAGAGCAGAAA	0.0173	7.83	29.5	5.72e-08
15	25	4	136512755	136653594	AGGCAGAGCAGAAAG	0.0182	7.54	30.9	2.77e-08
16	25	4	136512755	136660767	AGGCAGAGCAGAAAGA	0.0179	6.91	26.8	2.23e-07
17	25	4	136512755	136688436	AGGCAGAGCAGAAAGAG	0.0178	6.92	26.8	2.26e-07
18	25	4	136512755	136691385	AGGCAGAGCAGAAAGAGA	0.018	6.84	26.9	2.11e-07
19	25	4	136512755	136694463	AGGCAGAGCAGAAAGAGAG	0.018	6.85	27	2e-07
14	26	4	136519651	136660767	GCAGAGCAGAAAGA	0.0228	5.9	26	3.39e-07
16	25	4	136519651	136691385	GCAGAGCAGAAAGAGA	0.022	5.47	22.5	2.08e-06
17	25	4	136519651	136694463	GCAGAGCAGAAAGAGAG	0.0223	6.05	26.7	2.35e-07
18	26	4	136519651	136709830	GCAGAGCAGAAAGAGAGA	0.0221	6.12	27	2.02e-07
19	26	4	136519651	136711280	GCAGAGCAGAAAGAGAGAG	0.0218	6.2	27.5	1.59e-07
10	16	4	136533244	136649383	CAGAGCAGAA	0.0188	6.76	22.4	2.23e-06
11	18	4	136533244	136653344	CAGAGCAGAAA	0.0188	6.63	23.6	1.19e-06
12	24	4	136533244	136653594	CAGAGCAGAAAG	0.0194	6.42	24	9.49e-07
14	23	4	136533244	136688436	CAGAGCAGAAAGAG	0.0182	6.24	22.3	2.32e-06
15	23	4	136533244	136691385	CAGAGCAGAAAGAGA	0.0182	6.24	22.6	2.03e-06
16	23	4	136533244	136694463	CAGAGCAGAAAGAGAG	0.0181	6.36	22.9	1.72e-06
17	24	4	136533244	136709830	CAGAGCAGAAAGAGAGA	0.0177	6.61	23.4	1.34e-06
18	22	4	136533244	136711280	CAGAGCAGAAAGAGAGAG	0.0179	6.4	23.2	1.45e-06
19	22	4	136533244	136716868	CAGAGCAGAAAGAGAGAGG	0.0179	6.37	23.2	1.47e-06
9	16	4	136543136	136649383	AGAGCAGAA	0.021	6.86	23.6	1.21e-06
10	19	4	136543136	136653344	AGAGCAGAAA	0.0206	6.82	25.5	4.52e-07
11	23	4	136543136	136653594	AGAGCAGAAAG	0.0206	6.83	26.3	2.94e-07
12	23	4	136543136	136660767	AGAGCAGAAAGA	0.0203	6.3	22.9	1.67e-06
13	23	4	136543136	136688436	AGAGCAGAAAGAG	0.0199	6.4	23.2	1.42e-06
14	22	4	136543136	136691385	AGAGCAGAAAGAGA	0.02	6.41	23.9	1.04e-06
15	22	4	136543136	136694463	AGAGCAGAAAGAGAG	0.0197	6.56	24.3	8.3e-07
16	22	4	136543136	136709830	AGAGCAGAAAGAGAGA	0.0192	6.82	25.1	5.45e-07
17	22	4	136543136	136711280	AGAGCAGAAAGAGAGAG	0.019	6.8	25.3	5.02e-07
18	23	4	136543136	136716868	AGAGCAGAAAGAGAGAGG	0.0191	6.83	25.4	4.77e-07
19	23	4	136543136	136727025	AGAGCAGAAAGAGAGAGGG	0.019	6.79	25.3	4.88e-07
8	12	4	136549624	136649383	GAGCAGAA	0.0208	7.41	23.4	1.34e-06
9	15	4	136549624	136653344	GAGCAGAAA	0.0206	7.4	24.6	6.89e-07
10	21	4	136549624	136653594	GAGCAGAAAG	0.0215	7.43	27.7	1.44e-07
11	21	4	136549624	136660767	GAGCAGAAAGA	0.0211	6.78	23.9	1.02e-06
12	20	4	136549624	136688436	GAGCAGAAAGAG	0.0204	7	24.7	6.78e-07
13	20	4	136549624	136691385	GAGCAGAAAGAGA	0.0202	6.81	23.7	1.1e-06
14	20	4	136549624	136694463	GAGCAGAAAGAGAG	0.0205	6.82	25.2	5.19e-07
15	20	4	136549624	136709830	GAGCAGAAAGAGAGA	0.02	7.14	26	3.33e-07
16	20	4	136549624	136711280	GAGCAGAAAGAGAGAG	0.0196	7.19	26.5	2.59e-07
17	20	4	136549624	136716868	GAGCAGAAAGAGAGAGG	0.0197	7.13	26.4	2.76e-07
18	21	4	136549624	136727025	GAGCAGAAAGAGAGAGGG	0.0199	7.13	26.3	2.99e-07
19	22	4	136549624	136741799	GAGCAGAAAGAGAGAGGGA	0.02	6.88	26.5	2.61e-07
17	17	4	136572585	136741799	GCAGAAAGAGAGAGGGA	0.0296	4.72	22.3	2.32e-06
18	18	4	136572585	136750399	GCAGAAAGAGAGAGGGAG	0.0293	4.74	22.4	2.16e-06
15	16	4	136591498	136727025	CAGAAAGAGAGAGGG	0.0292	4.77	22.3	2.38e-06
16	18	4	136591498	136741799	CAGAAAGAGAGAGGGA	0.0299	4.7	22.3	2.3e-06
17	19	4	136591498	136750399	CAGAAAGAGAGAGGGAG	0.0297	4.72	22.5	2.15e-06
18	22	4	136591498	136753035	CAGAAAGAGAGAGGGAGA	0.0193	6.65	27.8	1.31e-07
19	21	4	136591498	136754442	CAGAAAGAGAGAGGGAGAG	0.018	7.24	30.3	3.74e-08
15	15	4	136606270	136741799	AGAAAGAGAGAGGGA	0.0294	4.88	23.2	1.49e-06
16	17	4	136606270	136750399	AGAAAGAGAGAGGGAG	0.0298	4.8	22.8	1.8e-06
17	19	4	136606270	136753035	AGAAAGAGAGAGGGAGA	0.0197	6.68	28.2	1.08e-07
18	18	4	136606270	136754442	AGAAAGAGAGAGGGAGAG	0.0186	7.05	29.6	5.36e-08
19	18	4	136606270	136760894	AGAAAGAGAGAGGGAGAGA	0.0151	6.6	22.4	2.22e-06
16	19	4	136613685	136753035	GAAAGAGAGAGGGAGA	0.0198	6.48	27.3	1.73e-07
17	20	4	136613685	136754442	GAAAGAGAGAGGGAGAG	0.018	7.23	30.4	3.47e-08
18	20	4	136613685	136760894	GAAAGAGAGAGGGAGAGA	0.0179	7.27	30.8	2.86e-08
19	19	4	136613685	136763493	GAAAGAGAGAGGGAGAGAG	0.0179	7.2	30.6	3.17e-08
15	16	4	136617509	136753035	AAAGAGAGAGGGAGA	0.0195	6.52	26.2	3.02e-07
16	18	4	136617509	136754442	AAAGAGAGAGGGAGAG	0.0176	7.63	31.9	1.6e-08
17	18	4	136617509	136760894	AAAGAGAGAGGGAGAGA	0.0175	7.56	31.9	1.61e-08
18	18	4	136617509	136763493	AAAGAGAGAGGGAGAGAG	0.0185	6.96	30.1	4.03e-08
19	20	4	136617509	136778939	AAAGAGAGAGGGAGAGAGA	0.0172	7.62	32.5	1.21e-08
15	17	4	136649383	136754442	AAGAGAGAGGGAGAG	0.0283	5.41	28.6	9.06e-08
16	17	4	136649383	136760894	AAGAGAGAGGGAGAGA	0.0279	5.65	31.4	2.09e-08
17	17	4	136649383	136763493	AAGAGAGAGGGAGAGAG	0.0283	5.27	29.4	5.83e-08
18	17	4	136649383	136778939	AAGAGAGAGGGAGAGAGA	0.0282	5.4	30.3	3.69e-08
19	17	4	136649383	136828780	AAGAGAGAGGGAGAGAGAA	0.0264	5.77	31.7	1.77e-08
14	17	4	136653344	136754442	AGAGAGAGGGAGAG	0.0338	4.46	25.6	4.13e-07
17	16	4	136653344	136778939	AGAGAGAGGGAGAGAGA	0.0234	5.16	24.6	7.16e-07
18	17	4	136653344	136828780	AGAGAGAGGGAGAGAGAA	0.0212	5.97	27.4	1.62e-07
19	17	4	136653344	136843119	AGAGAGAGGGAGAGAGAAA	0.0211	5.89	27.3	1.76e-07
14	16	4	136660767	136763493	AGAGAGGGAGAGAG	0.0319	4.28	24.1	9.17e-07
15	18	4	136660767	136778939	AGAGAGGGAGAGAGA	0.0266	5.28	28	1.21e-07
16	20	4	136660767	136828780	AGAGAGGGAGAGAGAA	0.0222	5.98	29.6	5.4e-08
17	22	4	136660767	136843119	AGAGAGGGAGAGAGAAA	0.0232	5.68	28.4	1.01e-07
18	20	4	136660767	136866722	AGAGAGGGAGAGAGAAAA	0.0264	4.95	26	3.38e-07
19	19	4	136660767	136910271	AGAGAGGGAGAGAGAAAAA	0.0251	4.99	25.5	4.42e-07
11	15	4	136688436	136754442	GAGAGGGAGAG	0.032	4.41	23.1	1.52e-06
12	14	4	136688436	136760894	GAGAGGGAGAGA	0.0316	4.52	25.1	5.38e-07
13	16	4	136688436	136763493	GAGAGGGAGAGAG	0.0324	4.58	26.8	2.3e-07
14	18	4	136688436	136778939	GAGAGGGAGAGAGA	0.0294	5.37	29.3	6.18e-08
15	19	4	136688436	136828780	GAGAGGGAGAGAGAA	0.0282	5.7	31.5	1.97e-08
16	20	4	136688436	136843119	GAGAGGGAGAGAGAAA	0.028	5.98	32.9	9.51e-09
17	19	4	136688436	136866722	GAGAGGGAGAGAGAAAA	0.0258	5.87	30.9	2.69e-08
18	19	4	136688436	136910271	GAGAGGGAGAGAGAAAAA	0.0251	5.42	27	1.99e-07
19	19	4	136688436	136910907	GAGAGGGAGAGAGAAAAAG	0.0253	5.34	26.6	2.5e-07
12	13	4	136691385	136763493	AGAGGGAGAGAG	0.0252	4.59	22.8	1.79e-06
9	14	4	136694463	136754442	GAGGGAGAG	0.0323	4.32	23.5	1.27e-06
10	14	4	136694463	136760894	GAGGGAGAGA	0.0314	4.39	24.6	7.12e-07
11	14	4	136694463	136763493	GAGGGAGAGAG	0.031	4.4	24.9	5.89e-07
12	18	4	136694463	136778939	GAGGGAGAGAGA	0.0245	5.25	26.7	2.39e-07
13	23	4	136694463	136828780	GAGGGAGAGAGAA	0.0198	6.35	30.1	4e-08
14	22	4	136694463	136843119	GAGGGAGAGAGAAA	0.0204	6.12	29.3	6.09e-08
15	22	4	136694463	136866722	GAGGGAGAGAGAAAA	0.0204	6.16	30	4.21e-08
16	22	4	136694463	136910271	GAGGGAGAGAGAAAAA	0.0205	6.16	30.1	4.17e-08
17	22	4	136694463	136910907	GAGGGAGAGAGAAAAAG	0.0205	6.16	30.1	4.18e-08
18	23	4	136694463	136919049	GAGGGAGAGAGAAAAAGA	0.0155	7.14	30.2	3.97e-08
10	13	4	136709830	136763493	AGGGAGAGAG	0.033	4.46	23.1	1.51e-06
12	18	4	136709830	136828780	AGGGAGAGAGAA	0.0245	5.44	23	1.58e-06
13	19	4	136709830	136843119	AGGGAGAGAGAAA	0.0253	5.25	23.1	1.53e-06
14	20	4	136709830	136866722	AGGGAGAGAGAAAA	0.0244	5.22	22.3	2.32e-06
15	19	4	136709830	136910271	AGGGAGAGAGAAAAA	0.0256	5.04	22.6	2.01e-06
19	23	4	136709830	136955744	AGGGAGAGAGAAAAAGACG	0.0209	5.81	25.7	3.97e-07
9	13	4	136711280	136763493	GGGAGAGAG	0.034	4.37	22.5	2.09e-06
10	17	4	136711280	136778939	GGGAGAGAGA	0.0277	5.11	23	1.61e-06
11	20	4	136711280	136828780	GGGAGAGAGAA	0.0267	5.2	23.4	1.31e-06
12	21	4	136711280	136843119	GGGAGAGAGAAA	0.0269	5.18	23.7	1.1e-06
13	20	4	136711280	136866722	GGGAGAGAGAAAA	0.0241	5.38	22.9	1.7e-06
10	18	4	136716868	136828780	GGAGAGAGAA	0.0216	5.21	22.8	1.76e-06
11	18	4	136716868	136843119	GGAGAGAGAAA	0.0216	5.17	22.7	1.87e-06
9	18	4	136727025	136828780	GAGAGAGAA	0.0267	5.79	26.8	2.21e-07
10	19	4	136727025	136843119	GAGAGAGAAA	0.027	5.71	27.4	1.61e-07
11	19	4	136727025	136866722	GAGAGAGAAAA	0.0268	5.21	23.8	1.1e-06
8	17	4	136741799	136828780	AGAGAGAA	0.0268	5.12	22.4	2.18e-06
9	18	4	136741799	136843119	AGAGAGAAA	0.0272	5.07	23	1.66e-06
10	18	4	136741799	136866722	AGAGAGAAAA	0.0274	5.06	23	1.65e-06
11	18	4	136741799	136910271	AGAGAGAAAAA	0.0279	4.89	22.5	2.07e-06
15	21	4	136741799	136955744	AGAGAGAAAAAGACG	0.0233	5.47	25.5	4.38e-07
16	22	4	136741799	136958364	AGAGAGAAAAAGACGA	0.0222	5.31	22.6	2e-06
6	14	4	136750399	136778939	GAGAGA	0.0344	4.31	22.4	2.19e-06
7	17	4	136750399	136828780	GAGAGAA	0.0326	4.44	23.3	1.38e-06
8	18	4	136750399	136843119	GAGAGAAA	0.0326	4.61	24.9	6.07e-07
9	16	4	136750399	136866722	GAGAGAAAA	0.0298	4.52	23.2	1.49e-06
14	22	4	136750399	136955744	GAGAGAAAAAGACG	0.0215	5.54	23.9	1e-06
15	23	4	136750399	136958364	GAGAGAAAAAGACGA	0.0217	5.57	24.1	9.22e-07
6	14	4	136753035	136828780	AGAGAA	0.0329	4.38	22.7	1.85e-06
7	15	4	136753035	136843119	AGAGAAA	0.0334	4.47	23.8	1.05e-06
17	27	4	147429316	147734508	GCGACGAAAAAGGAAGG	0.0103	9.45	23.4	1.35e-06
15	23	4	147439250	147701619	CGACGAAAAAGGAAG	0.0104	9.2	22.6	2.03e-06
16	23	4	147439250	147734508	CGACGAAAAAGGAAGG	0.0104	9.08	22.4	2.22e-06
12	19	4	147469133	147701619	CGAAAAAGGAAG	0.0315	4.96	22.3	2.32e-06
19	19	4	149018311	149165351	AGAAGGAGGAAGCAGAAGG	0.0143	7.62	24.7	6.78e-07
10	16	4	153111134	153288835	ACGAGAGGGG	0.0148	8.84	22.3	2.29e-06
16	23	4	155510314	155678345	GGGAGAAGAAGGACAG	0.0273	5.13	24.1	9.23e-07
11	29	4	175094250	175237408	AAAGACGCAGA	0.0239	7.09	25.6	4.21e-07
13	25	4	175509565	175608905	AAAGAAGCGAAGA	0.0117	12.9	26.5	2.7e-07
14	19	4	182886016	182990970	AAGAAGGAGAGGGC	0.0355	5.18	24.3	8.41e-07
15	20	4	182886016	182995040	AAGAAGGAGAGGGCA	0.0355	5.24	24.7	6.58e-07
16	20	4	182886016	182995086	AAGAAGGAGAGGGCAA	0.0357	5.22	25	5.66e-07
9	16	4	187059563	187116227	AAGGGAAAA	0.0546	4.23	25.4	4.56e-07
10	16	4	187059563	187118662	AAGGGAAAAA	0.0548	4.2	25.3	4.93e-07
11	19	4	187059563	187122009	AAGGGAAAAAA	0.0538	4.17	25.6	4.22e-07
12	18	4	187059563	187127817	AAGGGAAAAAAA	0.054	4.4	28.2	1.07e-07
13	19	4	187059563	187133576	AAGGGAAAAAAAC	0.0537	4.45	28.7	8.53e-08
14	25	4	187059563	187148071	AAGGGAAAAAAACG	0.0467	4.95	33.6	6.61e-09
15	23	4	187059563	187148475	AAGGGAAAAAAACGG	0.0465	4.81	32.2	1.41e-08
16	25	4	187059563	187149540	AAGGGAAAAAAACGGA	0.0439	5	33.5	7.06e-09
17	25	4	187059563	187152327	AAGGGAAAAAAACGGAT	0.0439	5	33.5	7.06e-09
18	25	4	187059563	187157458	AAGGGAAAAAAACGGATC	0.0439	4.99	33.5	7.16e-09
8	15	4	187059719	187116227	AGGGAAAA	0.0513	4.07	23.8	1.08e-06
9	14	4	187059719	187118662	AGGGAAAAA	0.0492	4.16	24.6	7.08e-07
10	19	4	187059719	187122009	AGGGAAAAAA	0.0605	3.69	22.4	2.17e-06
11	19	4	187059719	187127817	AGGGAAAAAAA	0.0613	3.85	24.7	6.84e-07
12	20	4	187059719	187133576	AGGGAAAAAAAC	0.0608	3.89	25.2	5.22e-07
13	22	4	187059719	187148071	AGGGAAAAAAACG	0.0546	4.16	27.6	1.5e-07
14	22	4	187059719	187148475	AGGGAAAAAAACGG	0.0578	3.94	25.4	4.66e-07
15	25	4	187059719	187149540	AGGGAAAAAAACGGA	0.0563	4.09	27.1	1.94e-07
16	25	4	187059719	187152327	AGGGAAAAAAACGGAT	0.0563	4.09	27.1	1.94e-07
17	25	4	187059719	187157458	AGGGAAAAAAACGGATC	0.0564	4.09	27.1	1.97e-07
18	24	4	187059719	187174363	AGGGAAAAAAACGGATCC	0.054	4.29	28.8	8.06e-08
10	21	4	187079017	187148071	GAAAAAAACG	0.133	2.59	23.9	1.04e-06
11	21	4	187079017	187148475	GAAAAAAACGG	0.132	2.59	23.8	1.07e-06
12	21	4	187079017	187149540	GAAAAAAACGGA	0.13	2.56	23.1	1.57e-06
13	21	4	187079017	187152327	GAAAAAAACGGAT	0.13	2.56	23.1	1.57e-06
14	21	4	187079017	187157458	GAAAAAAACGGATC	0.13	2.56	23.2	1.46e-06
15	20	4	187079017	187174363	GAAAAAAACGGATCC	0.13	2.56	23.3	1.37e-06
16	20	4	187079017	187178473	GAAAAAAACGGATCCG	0.13	2.56	23.2	1.45e-06
17	20	4	187079017	187179210	GAAAAAAACGGATCCGG	0.13	2.56	23.2	1.45e-06
10	20	5	4872511	4950651	ACGGGAGGAC	0.011	11.8	29.3	6.21e-08
11	22	5	4872511	4959279	ACGGGAGGACA	0.0103	12	27.5	1.6e-07
15	22	5	4872511	4992930	ACGGGAGGACAGAGA	0.0128	7.58	24	9.6e-07
16	20	5	4872511	5015185	ACGGGAGGACAGAGAA	0.0128	7.66	24.7	6.59e-07
13	28	5	5224299	5287739	GGACCAGCAAAAA	0.0112	8.22	26.8	2.27e-07
19	20	5	8697444	8908886	AAAGGGACGGGGCDAAACC	0.0153	7.3	22.8	1.79e-06
9	20	5	17780459	17820745	CGAGACGAA	0.017	9.26	24.8	6.35e-07
8	18	5	17791030	17820745	GAGACGAA	0.0169	10.2	28.2	1.1e-07
13	21	5	24343572	24509947	AAGAGACGAGAAA	0.0117	11.4	24.2	8.83e-07
16	23	5	57235886	57373820	AGCGGGGAGAGAAGGG	0.013	9.31	23.7	1.12e-06
14	24	5	57274320	57373820	CGGGGAGAGAAGGG	0.0117	9.93	24	9.66e-07
15	24	5	57274320	57374342	CGGGGAGAGAAGGGA	0.0118	9.5	23.5	1.24e-06
16	24	5	57274320	57391846	CGGGGAGAGAAGGGAG	0.0121	8.71	22.3	2.36e-06
17	22	5	57274320	57405510	CGGGGAGAGAAGGGAGG	0.0112	9.92	23.9	1.01e-06
18	23	5	57274320	57411570	CGGGGAGAGAAGGGAGGG	0.0108	10.6	24.6	6.99e-07
13	21	5	57277305	57373820	GGGGAGAGAAGGG	0.01	10.9	23.1	1.52e-06
15	20	5	57277305	57391846	GGGGAGAGAAGGGAG	0.0105	10.2	22.3	2.33e-06
18	20	5	57277305	57413380	GGGGAGAGAAGGGAGGGA	0.0104	10.1	22.4	2.23e-06
18	16	5	57831369	57905474	ACAGGGGADDAAGCGGGC	0.0126	6.9	23.3	1.41e-06
17	17	5	57839048	57905474	CAGGGGADDAAGCGGGC	0.013	6.86	22.9	1.67e-06
8	13	5	64119275	64273394	GGAGAAAG	0.0452	4.02	24.7	6.84e-07
9	13	5	64119275	64278005	GGAGAAAGG	0.0433	3.91	22.8	1.81e-06
18	28	5	79237487	79397859	GGGAAGGAGAGGGACAGT	0.0319	4.86	23.5	1.22e-06
17	23	5	79260025	79401691	AGGAGAGGGACAGTCGA	0.0286	4.65	23.7	1.11e-06
15	24	5	79263211	79400778	GGAGAGGGACAGTCG	0.0273	4.94	24.9	6.12e-07
16	23	5	79263211	79401691	GGAGAGGGACAGTCGA	0.0276	4.9	24.7	6.61e-07
14	20	5	79288995	79400778	GAGAGGGACAGTCG	0.0335	4.26	22.7	1.9e-06
15	20	5	79288995	79401691	GAGAGGGACAGTCGA	0.034	4.27	23.1	1.56e-06
15	24	5	88184003	88588302	AGGACCAGAGCGAAA	0.0105	8.2	23	1.58e-06
16	24	5	88184003	88615707	AGGACCAGAGCGAAAG	0.0104	8.19	23.3	1.38e-06
14	22	5	88194950	88588302	GGACCAGAGCGAAA	0.0103	8.36	22.2	2.41e-06
15	26	5	88253916	88677293	ACCAGAGCGAAAGAA	0.0106	7.24	24.2	8.59e-07
18	24	5	88253916	88724448	ACCAGAGCGAAAGAAAAA	0.0105	7.25	24.3	8.29e-07
6	8	5	88347729	88473328	AGAGCG	0.0104	9.56	23.6	1.21e-06
7	8	5	88347729	88499181	AGAGCGA	0.0104	9.58	23.6	1.19e-06
8	9	5	88347729	88551836	AGAGCGAA	0.0104	9.58	23.6	1.18e-06
5	8	5	88354675	88473328	GAGCG	0.0103	9.6	23.6	1.2e-06
6	8	5	88354675	88499181	GAGCGA	0.0103	9.6	23.6	1.2e-06
7	9	5	88354675	88551836	GAGCGAA	0.0103	9.61	23.6	1.18e-06
9	9	5	101559119	101584499	GAGAAAGCG	0.076	2.91	22.7	1.86e-06
8	10	5	101560830	101584499	AGAAAGCG	0.0767	2.88	22.3	2.39e-06
8	14	5	101570491	101615705	AAAGCGAA	0.0449	4.23	25.5	4.53e-07
10	17	5	101570491	101633610	AAAGCGAACA	0.0314	4.58	22.5	2.08e-06
11	17	5	101570491	101669015	AAAGCGAACAG	0.0314	4.58	22.5	2.08e-06
12	17	5	101570491	101711558	AAAGCGAACAGA	0.0314	4.66	23	1.63e-06
13	16	5	101570491	101711999	AAAGCGAACAGAG	0.031	4.74	23.5	1.27e-06
14	16	5	101570491	101719783	AAAGCGAACAGAGG	0.031	4.65	23	1.61e-06
15	16	5	101570491	101724448	AAAGCGAACAGAGGG	0.031	4.65	23	1.62e-06
17	16	5	101570491	101726770	AAAGCGAACAGAGGGAG	0.0308	4.69	23.3	1.41e-06
18	16	5	101570491	101748741	AAAGCGAACAGAGGGAGC	0.0308	4.69	23.3	1.41e-06
13	23	5	134590912	134601708	CACGGGGGGGGGC	0.0396	3.85	22.9	1.7e-06
12	23	5	134591437	134601708	ACGGGGGGGGGC	0.0432	4.4	29.8	4.89e-08
13	22	5	134591437	134601755	ACGGGGGGGGGCA	0.0367	4.32	26	3.5e-07
14	21	5	134591437	134601871	ACGGGGGGGGGCAG	0.0369	4.47	27.7	1.42e-07
15	19	5	134591437	134602537	ACGGGGGGGGGCAGA	0.0368	4.52	28.3	1.05e-07
16	18	5	134591437	134603531	ACGGGGGGGGGCAGAG	0.0374	4.61	29.7	4.98e-08
17	18	5	134591437	134603947	ACGGGGGGGGGCAGAGA	0.0376	4.52	29.2	6.68e-08
18	17	5	134591437	134604208	ACGGGGGGGGGCAGAGAC	0.0375	4.52	29.3	6.29e-08
11	22	5	134592855	134601708	CGGGGGGGGGC	0.0475	3.8	22.4	2.24e-06
16	16	5	141414460	141484349	GACAGAAAAAGACGGG	0.0145	5.98	23.2	1.49e-06
17	16	5	141414460	141487530	GACAGAAAAAGACGGGA	0.0144	5.95	23	1.64e-06
18	16	5	141414460	141500436	GACAGAAAAAGACGGGAA	0.0142	5.97	23.1	1.53e-06
11	18	5	142586382	142657212	GAGCAAAGGGA	0.0152	6.6	22.2	2.42e-06
17	16	5	150660769	150795275	GAGAAAGCGAAGAACAG	0.0124	9.31	24.6	6.91e-07
18	17	5	150660769	150795336	GAGAAAGCGAAGAACAGC	0.0135	8.28	23.1	1.52e-06
11	16	5	150680283	150795275	GCGAAGAACAG	0.0139	7.55	22.7	1.89e-06
12	16	5	150680283	150795336	GCGAAGAACAGC	0.0134	7.85	23.4	1.32e-06
13	16	5	150680283	150801545	GCGAAGAACAGCA	0.0134	7.85	23.4	1.32e-06
14	16	5	150680283	150808555	GCGAAGAACAGCAA	0.0138	7.48	22.5	2.13e-06
15	16	5	150680283	150825329	GCGAAGAACAGCAAG	0.0134	7.81	23.3	1.42e-06
17	17	5	150680283	150838085	GCGAAGAACAGCAAGAG	0.0141	7.55	23.2	1.46e-06
10	16	5	150683463	150795275	CGAAGAACAG	0.0109	8.9	23.6	1.16e-06
11	14	5	150683463	150795336	CGAAGAACAGC	0.0108	8.98	24.1	9.33e-07
12	14	5	150683463	150801545	CGAAGAACAGCA	0.0107	9.01	24	9.72e-07
13	14	5	150683463	150808555	CGAAGAACAGCAA	0.0111	8.57	23.3	1.41e-06
14	14	5	150683463	150825329	CGAAGAACAGCAAG	0.0108	9	24	9.58e-07
15	17	5	150683463	150831642	CGAAGAACAGCAAGA	0.0112	8.72	24.3	8.26e-07
16	17	5	150683463	150838085	CGAAGAACAGCAAGAG	0.0108	8.96	24.4	7.64e-07
5	8	5	150722675	150795336	ACAGC	0.0157	7.6	22.2	2.47e-06
6	8	5	150722675	150801545	ACAGCA	0.0157	7.61	22.2	2.41e-06
7	8	5	150722675	150808555	ACAGCAA	0.0154	7.6	22.2	2.43e-06
8	8	5	150722675	150825329	ACAGCAAG	0.0149	7.95	23	1.59e-06
14	24	5	172223045	172322142	CGGGAGAACAACCA	0.0394	4.41	23.3	1.41e-06
15	28	5	172223045	172324558	CGGGAGAACAACCAA	0.0319	5.64	28.4	1.01e-07
16	28	5	172223045	172324978	CGGGAGAACAACCAAA	0.032	5.74	29.3	6.22e-08
17	25	5	172223045	172338616	CGGGAGAACAACCAAAG	0.0299	6.22	29.9	4.6e-08
13	21	5	172230003	172322142	GGGAGAACAACCA	0.0381	4.74	25.7	3.93e-07
16	20	5	176773091	176929974	CAGAAGAGGGGAGGAA	0.0277	5.17	22.7	1.87e-06
11	21	6	1564371	1584384	AGACGGAGGGA	0.0102	9.45	23.7	1.14e-06
16	29	6	2557509	2624457	GAAAAGGGAGGAAGAA	0.013	10.2	23.7	1.14e-06
17	29	6	2557509	2626824	GAAAAGGGAGGAAGAAA	0.0132	9.95	23.2	1.47e-06
18	29	6	2557509	2629493	GAAAAGGGAGGAAGAAAA	0.0135	10.1	24.7	6.61e-07
7	20	6	5457827	5482597	GCGGAGG	0.0315	6.72	28.2	1.1e-07
8	24	6	5737122	5855762	GAAAGGAG	0.0134	10.2	23.2	1.47e-06
10	20	6	14045170	14090808	AGGAGAACGA	0.0162	7.02	24.7	6.72e-07
11	25	6	14045170	14093556	AGGAGAACGAA	0.0149	7.35	26	3.46e-07
12	24	6	14045170	14096658	AGGAGAACGAAA	0.015	7.33	25.9	3.64e-07
13	23	6	14045170	14103953	AGGAGAACGAAAA	0.0157	6.75	24.8	6.29e-07
14	23	6	14045170	14105768	AGGAGAACGAAAAA	0.0153	6.92	25.1	5.52e-07
15	23	6	14045170	14126422	AGGAGAACGAAAAAA	0.0153	6.89	25	5.6e-07
14	25	6	14065118	14144207	GAACGAAAAAAAGA	0.0127	8.93	23.4	1.3e-06
15	26	6	14065118	14146661	GAACGAAAAAAAGAC	0.0124	8.92	23.6	1.18e-06
9	13	6	14067170	14105768	AACGAAAAA	0.0302	4.85	22.2	2.42e-06
11	15	6	41392686	41407179	GGAGGCGGAAC	0.0537	3.71	23.9	1.01e-06
12	15	6	41392686	41407766	GGAGGCGGAACG	0.0538	3.69	23.7	1.12e-06
13	16	6	41392686	41407801	GGAGGCGGAACGT	0.0506	3.69	22.9	1.73e-06
17	17	6	52236968	52389776	GGGGAGAAGAAAAGAAA	0.0224	4.36	22.2	2.42e-06
16	26	6	80472811	80572483	AGGGCGGAAAGAAGGA	0.0125	8.86	24.3	8.31e-07
15	23	6	106792518	106863710	CAAAAAAGAGGAAGG	0.0247	5.17	23	1.65e-06
16	23	6	106792518	106869488	CAAAAAAGAGGAAGGA	0.0245	5.24	23.3	1.39e-06
12	16	6	160568896	160581543	GGGAGGGCAAAI	0.0847	2.97	22.4	2.25e-06
15	19	6	166893239	166928580	GAAAAAGGCGGGGAC	0.0267	5.47	24.2	8.53e-07
8	19	6	166911523	166923294	GGCGGAGG	0.0106	11.3	28.4	9.98e-08
21	23	7	149765	344067	AAAAAAAGAAAGGAGGATGAA	0.0137	8.6	25.2	5.26e-07
13	31	7	194247	344067	AAAGGAGGATGAA	0.0175	7.56	24.9	6.19e-07
14	31	7	194247	347253	AAAGGAGGATGAAC	0.0167	7.14	24.6	7.18e-07
15	28	7	194247	364925	AAAGGAGGATGAACG	0.017	7.47	27	2.02e-07
17	19	7	194247	383586	AAAGGAGGATGAACGGC	0.0151	7.4	24.9	6.03e-07
9	16	7	219146	344067	GAGGATGAA	0.0278	5.69	22.3	2.34e-06
11	25	7	219146	364925	GAGGATGAACG	0.025	5.65	22.4	2.19e-06
12	25	7	219146	379226	GAGGATGAACGG	0.0241	5.88	22.6	2.01e-06
16	20	7	5392630	5409059	GCGACGGAGGGGGGAA	0.0211	5.73	25.2	5.21e-07
16	24	7	8877256	8968569	ACGAAGAAAGACCAAG	0.0129	8.39	27.8	1.37e-07
7	12	7	17004387	17028698	GAGCAGG	0.0116	7.39	22.3	2.39e-06
25	22	7	17221063	17451588	AAAGGCCGGCGAGAGAAGGAAAGGA	0.0121	7.14	22.3	2.3e-06
24	24	7	17235800	17451588	AAGGCCGGCGAGAGAAGGAAAGGA	0.0121	7.39	22.9	1.73e-06
22	25	7	17254446	17451588	GGCCGGCGAGAGAAGGAAAGGA	0.0114	7.99	26.1	3.3e-07
23	22	7	17254446	17462221	GGCCGGCGAGAGAAGGAAAGGAA	0.0115	7.78	25.6	4.19e-07
24	25	7	17254446	17467225	GGCCGGCGAGAGAAGGAAAGGAAA	0.0115	7.75	25.7	3.98e-07
25	24	7	17254446	17472677	GGCCGGCGAGAGAAGGAAAGGAAAA	0.0115	7.75	25.7	4.02e-07
18	20	7	17287106	17451588	GGCGAGAGAAGGAAAGGA	0.0123	8.37	27.1	1.93e-07
19	19	7	17287106	17462221	GGCGAGAGAAGGAAAGGAA	0.012	8.58	27.2	1.81e-07
20	22	7	17287106	17467225	GGCGAGAGAAGGAAAGGAAA	0.012	8.44	27.5	1.58e-07
21	22	7	17287106	17472677	GGCGAGAGAAGGAAAGGAAAA	0.012	8.4	27.4	1.63e-07
22	21	7	17287106	17475607	GGCGAGAGAAGGAAAGGAAAAA	0.012	8.28	26.9	2.13e-07
23	21	7	17287106	17481311	GGCGAGAGAAGGAAAGGAAAAAA	0.0113	9.21	28.8	8e-08
24	22	7	17287106	17490691	GGCGAGAGAAGGAAAGGAAAAAAA	0.0111	9.43	29.3	6.22e-08
25	21	7	17287106	17493007	GGCGAGAGAAGGAAAGGAAAAAAAA	0.011	9.51	29.5	5.61e-08
12	21	7	19477609	19549650	AGAGAGGGGCCA	0.0113	10.8	24.6	7.08e-07
18	27	7	29482956	29551124	ACACGAAAGGAAACGAAA	0.0137	7.24	23.3	1.42e-06
14	23	7	29486638	29535998	ACGAAAGGAAACGA	0.0149	6.89	22.7	1.85e-06
15	22	7	29486638	29540205	ACGAAAGGAAACGAA	0.015	6.62	22.3	2.37e-06
16	24	7	29486638	29551124	ACGAAAGGAAACGAAA	0.0151	7.9	28	1.23e-07
14	21	7	29496163	29551124	GAAAGGAAACGAAA	0.0143	8.76	26.3	2.9e-07
14	17	7	29635526	29791678	AGAACAAGGGGAGG	0.0156	6.24	22.8	1.83e-06
15	19	7	29635526	29795025	AGAACAAGGGGAGGG	0.0128	6.6	22.5	2.09e-06
16	19	7	29635526	29805403	AGAACAAGGGGAGGGA	0.013	6.59	22.4	2.17e-06
13	18	7	29647662	29795025	AACAAGGGGAGGG	0.0104	10.2	28.9	7.6e-08
14	18	7	29647662	29805403	AACAAGGGGAGGGA	0.0119	9.37	27.6	1.53e-07
15	19	7	29647662	29810454	AACAAGGGGAGGGAG	0.0119	9.62	28.2	1.08e-07
16	23	7	29647662	29814047	AACAAGGGGAGGGAGG	0.0122	8.49	26.1	3.22e-07
17	22	7	29647662	29817100	AACAAGGGGAGGGAGGG	0.0116	8.04	25.5	4.35e-07
18	22	7	29647662	29817834	AACAAGGGGAGGGAGGGG	0.012	8.95	30.6	3.13e-08
19	22	7	29647662	29817972	AACAAGGGGAGGGAGGGGG	0.012	8.94	30.6	3.16e-08
20	21	7	29647662	29833841	AACAAGGGGAGGGAGGGGGA	0.0114	9.74	32.2	1.41e-08
21	22	7	29647662	29844708	AACAAGGGGAGGGAGGGGGAA	0.0111	10.2	33.4	7.51e-09
22	19	7	29647662	29849897	AACAAGGGGAGGGAGGGGGAAG	0.0106	9.22	28.5	9.48e-08
23	19	7	29647662	29850789	AACAAGGGGAGGGAGGGGGAAGG	0.0103	8.27	23.9	1.02e-06
24	19	7	29647662	29863135	AACAAGGGGAGGGAGGGGGAAGGA	0.0103	8.12	23.5	1.22e-06
13	17	7	29652263	29805403	ACAAGGGGAGGGA	0.0153	6.09	22.7	1.87e-06
16	21	7	29652263	29817100	ACAAGGGGAGGGAGGG	0.0128	6.53	22.4	2.16e-06
17	20	7	29652263	29817834	ACAAGGGGAGGGAGGGG	0.0128	6.53	22.4	2.18e-06
18	20	7	29652263	29817972	ACAAGGGGAGGGAGGGGG	0.0128	6.53	22.4	2.18e-06
19	22	7	29652263	29833841	ACAAGGGGAGGGAGGGGGA	0.0123	6.87	23.5	1.25e-06
20	18	7	29652263	29844708	ACAAGGGGAGGGAGGGGGAA	0.0123	6.85	23.5	1.28e-06
21	18	7	29652263	29849897	ACAAGGGGAGGGAGGGGGAAG	0.0123	6.85	23.4	1.28e-06
22	19	7	29652263	29850789	ACAAGGGGAGGGAGGGGGAAGG	0.0123	6.85	23.5	1.28e-06
23	18	7	29652263	29863135	ACAAGGGGAGGGAGGGGGAAGGA	0.0122	6.83	23.4	1.32e-06
24	19	7	29652263	29878542	ACAAGGGGAGGGAGGGGGAAGGAG	0.0122	6.8	23.3	1.4e-06
25	20	7	29652263	29882816	ACAAGGGGAGGGAGGGGGAAGGAGA	0.0122	6.83	23.4	1.32e-06
10	15	7	29687522	29795025	AAGGGGAGGG	0.0169	6	22.2	2.49e-06
14	20	7	29687522	29817100	AAGGGGAGGGAGGG	0.0145	6.46	24.4	7.77e-07
15	21	7	29687522	29817834	AAGGGGAGGGAGGGG	0.0143	6.5	24.6	6.94e-07
16	21	7	29687522	29817972	AAGGGGAGGGAGGGGG	0.0143	6.6	25	5.65e-07
17	24	7	29687522	29833841	AAGGGGAGGGAGGGGGA	0.0143	6.6	25	5.65e-07
18	18	7	29687522	29844708	AAGGGGAGGGAGGGGGAA	0.0143	6.6	25	5.65e-07
19	18	7	29687522	29849897	AAGGGGAGGGAGGGGGAAG	0.014	6.75	25.5	4.47e-07
20	19	7	29687522	29850789	AAGGGGAGGGAGGGGGAAGG	0.014	6.74	25.4	4.55e-07
21	18	7	29687522	29863135	AAGGGGAGGGAGGGGGAAGGA	0.0137	6.94	26.1	3.28e-07
22	19	7	29687522	29878542	AAGGGGAGGGAGGGGGAAGGAG	0.0127	7.8	28.4	9.73e-08
23	19	7	29687522	29882816	AAGGGGAGGGAGGGGGAAGGAGA	0.0127	7.79	28.4	9.74e-08
24	19	7	29687522	29889233	AAGGGGAGGGAGGGGGAAGGAGAG	0.0128	7.78	28.4	9.89e-08
25	21	7	29687522	29910227	AAGGGGAGGGAGGGGGAAGGAGAGG	0.0128	7.75	28.3	1.04e-07
13	21	7	29691083	29817100	AGGGGAGGGAGGG	0.014	6.72	25.4	4.71e-07
14	20	7	29691083	29817834	AGGGGAGGGAGGGG	0.014	6.73	25.4	4.76e-07
15	20	7	29691083	29817972	AGGGGAGGGAGGGGG	0.014	6.73	25.4	4.77e-07
16	22	7	29691083	29833841	AGGGGAGGGAGGGGGA	0.0134	7.09	26.6	2.55e-07
17	21	7	29691083	29844708	AGGGGAGGGAGGGGGAA	0.0134	7.09	26.6	2.55e-07
18	20	7	29691083	29849897	AGGGGAGGGAGGGGGAAG	0.0134	7.09	26.6	2.55e-07
20	21	7	29691083	29863135	AGGGGAGGGAGGGGGAAGGA	0.0128	6.54	22.6	2.04e-06
18	21	7	29745196	29878542	GGAGGGAGGGGGAAGGAG	0.0124	6.88	23.3	1.4e-06
19	22	7	29745196	29882816	GGAGGGAGGGGGAAGGAGA	0.0124	6.88	23.3	1.4e-06
20	22	7	29745196	29889233	GGAGGGAGGGGGAAGGAGAG	0.0124	6.85	23.2	1.44e-06
21	23	7	29745196	29910227	GGAGGGAGGGGGAAGGAGAGG	0.0124	6.83	23.1	1.57e-06
24	22	7	29745196	29921695	GGAGGGAGGGGGAAGGAGAGGGGG	0.0122	6.75	22.6	1.96e-06
10	15	7	29751459	29817834	GAGGGAGGGG	0.0149	7.1	29	7.33e-08
11	15	7	29751459	29817972	GAGGGAGGGGG	0.0149	7.1	29	7.33e-08
12	19	7	29751459	29833841	GAGGGAGGGGGA	0.0149	7.11	29	7.32e-08
13	23	7	29751459	29844708	GAGGGAGGGGGAA	0.0149	7.11	29	7.3e-08
14	20	7	29751459	29849897	GAGGGAGGGGGAAG	0.0149	7.11	29	7.3e-08
15	21	7	29751459	29850789	GAGGGAGGGGGAAGG	0.0149	7.42	30.1	4.16e-08
16	20	7	29751459	29863135	GAGGGAGGGGGAAGGA	0.0142	7.84	31.2	2.28e-08
17	24	7	29751459	29878542	GAGGGAGGGGGAAGGAG	0.0123	8.35	29.7	5.03e-08
18	24	7	29751459	29882816	GAGGGAGGGGGAAGGAGA	0.0123	8.38	29.8	4.76e-08
19	24	7	29751459	29889233	GAGGGAGGGGGAAGGAGAG	0.0123	8.36	29.9	4.58e-08
20	24	7	29751459	29910227	GAGGGAGGGGGAAGGAGAGG	0.0123	8.18	29.1	6.81e-08
21	26	7	29751459	29917385	GAGGGAGGGGGAAGGAGAGGG	0.0121	7.9	27.9	1.28e-07
22	26	7	29751459	29921360	GAGGGAGGGGGAAGGAGAGGGG	0.0121	7.89	27.9	1.3e-07
23	25	7	29751459	29921695	GAGGGAGGGGGAAGGAGAGGGGG	0.0122	8.15	29.5	5.52e-08
8	12	7	29760273	29817100	AGGGAGGG	0.0136	6.65	24.2	8.53e-07
9	12	7	29760273	29817834	AGGGAGGGG	0.0143	7.49	30.2	3.99e-08
10	12	7	29760273	29817972	AGGGAGGGGG	0.0143	7.49	30.2	3.97e-08
11	14	7	29760273	29833841	AGGGAGGGGGA	0.0143	7.49	30.2	3.96e-08
12	16	7	29760273	29844708	AGGGAGGGGGAA	0.0134	7.1	26.5	2.64e-07
13	15	7	29760273	29849897	AGGGAGGGGGAAG	0.0134	7.08	26.4	2.71e-07
14	15	7	29760273	29850789	AGGGAGGGGGAAGG	0.0134	7.08	26.4	2.71e-07
15	16	7	29760273	29863135	AGGGAGGGGGAAGGA	0.013	7.48	27.5	1.55e-07
16	17	7	29760273	29878542	AGGGAGGGGGAAGGAG	0.013	7.38	27.2	1.83e-07
17	17	7	29760273	29882816	AGGGAGGGGGAAGGAGA	0.013	7.46	27.5	1.59e-07
18	17	7	29760273	29889233	AGGGAGGGGGAAGGAGAG	0.013	7.44	27.4	1.63e-07
19	19	7	29760273	29910227	AGGGAGGGGGAAGGAGAGG	0.013	7.43	27.4	1.65e-07
20	19	7	29760273	29917385	AGGGAGGGGGAAGGAGAGGG	0.0124	7.38	26.2	3.14e-07
21	19	7	29760273	29921360	AGGGAGGGGGAAGGAGAGGGG	0.0124	7.38	26.2	3.11e-07
22	19	7	29760273	29921695	AGGGAGGGGGAAGGAGAGGGGG	0.0125	7.6	27.5	1.56e-07
25	23	7	29760273	29940034	AGGGAGGGGGAAGGAGAGGGGGGGG	0.0115	7.45	25	5.79e-07
9	12	7	29772138	29817972	GGGAGGGGG	0.0146	6.33	23.9	1e-06
10	14	7	29772138	29833841	GGGAGGGGGA	0.0145	6.33	23.9	1e-06
8	12	7	29791678	29817972	GGAGGGGG	0.0144	6.52	24.7	6.85e-07
9	14	7	29791678	29833841	GGAGGGGGA	0.0144	6.52	24.7	6.78e-07
10	14	7	29791678	29844708	GGAGGGGGAA	0.0145	6.49	24.5	7.35e-07
13	15	7	29791678	29863135	GGAGGGGGAAGGA	0.0131	6.47	22.2	2.43e-06
5	8	7	29795025	29817100	GAGGG	0.0167	6.8	25.5	4.49e-07
6	8	7	29795025	29817834	GAGGGG	0.0167	6.91	28	1.19e-07
7	8	7	29795025	29817972	GAGGGGG	0.0167	6.91	28	1.19e-07
8	10	7	29795025	29833841	GAGGGGGA	0.0152	6.92	28.3	1.02e-07
9	14	7	29795025	29844708	GAGGGGGAA	0.0152	6.92	28.3	1.03e-07
10	13	7	29795025	29849897	GAGGGGGAAG	0.014	6.65	24.9	5.91e-07
11	14	7	29795025	29850789	GAGGGGGAAGG	0.014	6.63	24.8	6.44e-07
12	16	7	29795025	29863135	GAGGGGGAAGGA	0.0136	6.94	25.7	3.99e-07
4	7	7	29805403	29817100	AGGG	0.0164	7.16	26.2	3.02e-07
5	7	7	29805403	29817834	AGGGG	0.0162	7.4	29.4	5.83e-08
6	7	7	29805403	29817972	AGGGGG	0.0162	7.4	29.4	5.89e-08
7	9	7	29805403	29833841	AGGGGGA	0.0148	7.42	29.7	5e-08
8	13	7	29805403	29844708	AGGGGGAA	0.0139	7.05	26.2	3.15e-07
9	12	7	29805403	29849897	AGGGGGAAG	0.0136	7.15	26.6	2.55e-07
10	12	7	29805403	29850789	AGGGGGAAGG	0.0135	7.17	26.7	2.42e-07
11	14	7	29805403	29863135	AGGGGGAAGGA	0.0131	7.5	27.5	1.55e-07
12	16	7	29805403	29878542	AGGGGGAAGGAG	0.0132	7.43	27.3	1.76e-07
13	16	7	29805403	29882816	AGGGGGAAGGAGA	0.0132	7.49	27.5	1.57e-07
14	16	7	29805403	29889233	AGGGGGAAGGAGAG	0.0131	7.49	27.5	1.54e-07
15	17	7	29805403	29910227	AGGGGGAAGGAGAGG	0.013	7.58	27.8	1.36e-07
16	16	7	29805403	29917385	AGGGGGAAGGAGAGGG	0.012	7.7	26.7	2.35e-07
17	16	7	29805403	29921360	AGGGGGAAGGAGAGGGG	0.012	7.7	26.7	2.32e-07
18	16	7	29805403	29921695	AGGGGGAAGGAGAGGGGG	0.012	7.68	26.6	2.5e-07
21	20	7	29805403	29940034	AGGGGGAAGGAGAGGGGGGGG	0.0108	8.2	26.7	2.37e-07
22	20	7	29805403	29943208	AGGGGGAAGGAGAGGGGGGGGA	0.0107	8.28	26.9	2.17e-07
23	22	7	29805403	29944869	AGGGGGAAGGAGAGGGGGGGGAG	0.0107	8.29	26.9	2.16e-07
24	22	7	29805403	29953913	AGGGGGAAGGAGAGGGGGGGGAGG	0.0107	8.29	26.9	2.16e-07
25	25	7	29805403	29960804	AGGGGGAAGGAGAGGGGGGGGAGGG	0.0103	8.98	28.3	1.06e-07
3	5	7	29810454	29817100	GGG	0.0171	6.44	23.7	1.15e-06
4	6	7	29810454	29817834	GGGG	0.0169	6.79	27.3	1.78e-07
5	6	7	29810454	29817972	GGGGG	0.017	6.77	27.6	1.51e-07
6	8	7	29810454	29833841	GGGGGA	0.0172	6.89	28.3	1.03e-07
7	12	7	29810454	29844708	GGGGGAA	0.017	6.8	27.8	1.37e-07
8	12	7	29810454	29849897	GGGGGAAG	0.0169	6.37	25.8	3.72e-07
9	13	7	29810454	29850789	GGGGGAAGG	0.017	6.33	25.7	3.98e-07
10	15	7	29810454	29863135	GGGGGAAGGA	0.0158	6.83	27.6	1.46e-07
11	17	7	29810454	29878542	GGGGGAAGGAG	0.0159	6.64	27.2	1.86e-07
12	17	7	29810454	29882816	GGGGGAAGGAGA	0.0158	6.66	27.2	1.81e-07
13	17	7	29810454	29889233	GGGGGAAGGAGAG	0.0159	6.65	27.2	1.85e-07
14	17	7	29810454	29910227	GGGGGAAGGAGAGG	0.0158	6.67	27.3	1.76e-07
15	18	7	29810454	29917385	GGGGGAAGGAGAGGG	0.0135	6.29	22.2	2.48e-06
16	17	7	29810454	29921360	GGGGGAAGGAGAGGGG	0.0136	6.41	22.9	1.74e-06
19	21	7	29810454	29931848	GGGGGAAGGAGAGGGGGGG	0.0108	8.16	24.9	6.02e-07
20	21	7	29810454	29940034	GGGGGAAGGAGAGGGGGGGG	0.0109	8.14	25	5.73e-07
21	21	7	29810454	29943208	GGGGGAAGGAGAGGGGGGGGA	0.0115	7.56	24.2	8.81e-07
22	21	7	29810454	29944869	GGGGGAAGGAGAGGGGGGGGAG	0.0122	7.12	23.9	1.02e-06
23	21	7	29810454	29953913	GGGGGAAGGAGAGGGGGGGGAGG	0.0122	7.14	23.9	9.89e-07
24	23	7	29810454	29960804	GGGGGAAGGAGAGGGGGGGGAGGG	0.0118	7.49	24.7	6.62e-07
25	25	7	29810454	29991995	GGGGGAAGGAGAGGGGGGGGAGGGG	0.0118	7.36	24.6	7.17e-07
3	5	7	29814047	29817834	GGG	0.0168	6.8	26.9	2.11e-07
4	6	7	29814047	29817972	GGGG	0.0167	6.77	26.6	2.49e-07
5	8	7	29814047	29833841	GGGGA	0.017	6.91	27.6	1.46e-07
6	10	7	29814047	29844708	GGGGAA	0.0171	6.75	27.1	1.92e-07
9	14	7	29814047	29863135	GGGGAAGGA	0.0151	6.32	23.3	1.38e-06
10	18	7	29814047	29878542	GGGGAAGGAG	0.0148	7.2	28.9	7.51e-08
11	18	7	29814047	29882816	GGGGAAGGAGA	0.0149	7.2	28.9	7.54e-08
12	18	7	29814047	29889233	GGGGAAGGAGAG	0.0149	7.16	28.8	7.95e-08
13	19	7	29814047	29910227	GGGGAAGGAGAGG	0.0149	7.17	28.8	7.99e-08
14	20	7	29814047	29917385	GGGGAAGGAGAGGG	0.0143	7.45	29.8	4.72e-08
15	19	7	29814047	29921360	GGGGAAGGAGAGGGG	0.0143	7.45	29.9	4.64e-08
16	19	7	29814047	29921695	GGGGAAGGAGAGGGGG	0.014	6.71	25.3	4.78e-07
18	22	7	29817972	29944869	GAAGGAGAGGGGGGGGAG	0.0128	6.65	22.4	2.19e-06
19	22	7	29817972	29953913	GAAGGAGAGGGGGGGGAGG	0.0128	6.63	22.4	2.24e-06
20	23	7	29817972	29960804	GAAGGAGAGGGGGGGGAGGG	0.0127	6.52	22.2	2.45e-06
22	22	7	29817972	30014068	GAAGGAGAGGGGGGGGAGGGGA	0.0127	6.56	22.3	2.3e-06
23	22	7	29817972	30067626	GAAGGAGAGGGGGGGGAGGGGAA	0.0127	6.55	22.3	2.32e-06
24	22	7	29817972	30083021	GAAGGAGAGGGGGGGGAGGGGAAA	0.0126	6.65	22.6	2.01e-06
25	23	7	29817972	30087381	GAAGGAGAGGGGGGGGAGGGGAAAA	0.0126	6.63	22.5	2.08e-06
14	22	7	29833841	29931848	AAGGAGAGGGGGGG	0.0123	6.87	22.3	2.39e-06
15	21	7	29833841	29940034	AAGGAGAGGGGGGGG	0.0125	6.8	22.7	1.85e-06
16	21	7	29833841	29943208	AAGGAGAGGGGGGGGA	0.0125	6.76	22.7	1.92e-06
17	22	7	29833841	29944869	AAGGAGAGGGGGGGGAG	0.0124	6.79	22.9	1.68e-06
18	22	7	29833841	29953913	AAGGAGAGGGGGGGGAGG	0.0124	6.79	22.9	1.68e-06
19	26	7	29833841	29960804	AAGGAGAGGGGGGGGAGGG	0.0124	6.76	22.9	1.73e-06
20	26	7	29833841	29991995	AAGGAGAGGGGGGGGAGGGG	0.0124	6.79	22.9	1.68e-06
21	26	7	29833841	30014068	AAGGAGAGGGGGGGGAGGGGA	0.0124	6.79	22.9	1.69e-06
22	26	7	29833841	30067626	AAGGAGAGGGGGGGGAGGGGAA	0.0124	6.78	22.9	1.7e-06
23	25	7	29833841	30083021	AAGGAGAGGGGGGGGAGGGGAAA	0.0124	6.76	22.8	1.77e-06
24	26	7	29833841	30087381	AAGGAGAGGGGGGGGAGGGGAAAA	0.0124	6.76	22.8	1.78e-06
25	26	7	29833841	30122033	AAGGAGAGGGGGGGGAGGGGAAAAA	0.0124	6.76	22.8	1.76e-06
13	19	7	29844708	29931848	AGGAGAGGGGGGG	0.0129	7.68	26.2	3.13e-07
14	19	7	29844708	29940034	AGGAGAGGGGGGGG	0.0155	6.07	22.6	1.98e-06
15	19	7	29844708	29943208	AGGAGAGGGGGGGGA	0.0155	6.08	22.7	1.91e-06
16	17	7	29844708	29944869	AGGAGAGGGGGGGGAG	0.0156	6.03	22.6	2.03e-06
17	17	7	29844708	29953913	AGGAGAGGGGGGGGAGG	0.0156	6.03	22.6	2.03e-06
18	20	7	29844708	29960804	AGGAGAGGGGGGGGAGGG	0.0151	6.22	23.2	1.45e-06
19	20	7	29844708	29991995	AGGAGAGGGGGGGGAGGGG	0.015	6.33	23.6	1.18e-06
20	20	7	29844708	30014068	AGGAGAGGGGGGGGAGGGGA	0.015	6.27	23.5	1.26e-06
21	20	7	29844708	30067626	AGGAGAGGGGGGGGAGGGGAA	0.0151	6.18	23.2	1.43e-06
22	20	7	29844708	30083021	AGGAGAGGGGGGGGAGGGGAAA	0.0151	6.18	23.2	1.43e-06
23	21	7	29844708	30087381	AGGAGAGGGGGGGGAGGGGAAAA	0.0151	6.18	23.2	1.45e-06
24	21	7	29844708	30122033	AGGAGAGGGGGGGGAGGGGAAAAA	0.0151	6.18	23.2	1.42e-06
25	21	7	29844708	30129125	AGGAGAGGGGGGGGAGGGGAAAAAG	0.0151	6.18	23.2	1.42e-06
8	10	7	29863135	29921695	AGAGGGGG	0.0183	5.84	22.9	1.68e-06
7	10	7	29878542	29921695	GAGGGGG	0.0186	5.87	23.2	1.49e-06
8	15	7	29878542	29924948	GAGGGGGG	0.0128	7.54	22.4	2.19e-06
9	19	7	29878542	29931848	GAGGGGGGG	0.013	7.48	24	9.6e-07
6	8	7	29882816	29921695	AGGGGG	0.0188	5.93	23.4	1.3e-06
8	15	7	29882816	29931848	AGGGGGGG	0.0129	7.48	24.2	8.87e-07
9	17	7	29882816	29940034	AGGGGGGGG	0.0137	6.75	23.6	1.16e-06
10	16	7	29882816	29943208	AGGGGGGGGA	0.0139	6.74	23.7	1.14e-06
11	17	7	29882816	29944869	AGGGGGGGGAG	0.0138	6.76	23.8	1.06e-06
12	17	7	29882816	29953913	AGGGGGGGGAGG	0.0138	6.76	23.8	1.06e-06
13	22	7	29882816	29960804	AGGGGGGGGAGGG	0.0133	7.33	25.2	5.07e-07
14	21	7	29882816	29991995	AGGGGGGGGAGGGG	0.0137	6.94	24.5	7.47e-07
15	20	7	29882816	30014068	AGGGGGGGGAGGGGA	0.0137	7.11	25	5.67e-07
16	20	7	29882816	30067626	AGGGGGGGGAGGGGAA	0.0138	7.05	25	5.88e-07
17	20	7	29882816	30083021	AGGGGGGGGAGGGGAAA	0.0138	7.06	25	5.75e-07
18	21	7	29882816	30087381	AGGGGGGGGAGGGGAAAA	0.0139	7.04	25	5.87e-07
19	21	7	29882816	30122033	AGGGGGGGGAGGGGAAAAA	0.0139	7.04	25	5.85e-07
20	21	7	29882816	30129125	AGGGGGGGGAGGGGAAAAAG	0.0138	7.04	25	5.8e-07
21	22	7	29882816	30141435	AGGGGGGGGAGGGGAAAAAGA	0.0139	6.99	24.9	6.18e-07
20	26	7	29910227	30178169	GGGGGGGAGGGGAAAAAGAA	0.0131	7.94	23.9	9.94e-07
25	20	7	45192586	45273264	CAAAGGGAAGCACAGAAGACAGAAA	0.014	8.66	22.6	2.04e-06
15	32	7	47278232	47422049	ACCGAAGACGAAGGG	0.0105	14.1	25.2	5.24e-07
16	32	7	47278232	47422848	ACCGAAGACGAAGGGA	0.0106	14	25.2	5.11e-07
24	24	7	55192617	55247588	GAAGAGCAGGAACTAAAGGGAGGA	0.0104	7.93	23.2	1.49e-06
18	23	7	68352718	68486634	GACGGAAGAAGGAAAACG	0.0145	8.04	26.8	2.25e-07
19	23	7	68352718	68504050	GACGGAAGAAGGAAAACGC	0.0128	7.49	23.9	1.02e-06
20	21	7	68352718	68505785	GACGGAAGAAGGAAAACGCA	0.0141	7.96	26.5	2.63e-07
21	21	7	68352718	68508054	GACGGAAGAAGGAAAACGCAA	0.0141	7.98	26.5	2.58e-07
22	20	7	68352718	68523481	GACGGAAGAAGGAAAACGCAAG	0.0138	8.23	27.7	1.42e-07
23	19	7	68352718	68526895	GACGGAAGAAGGAAAACGCAAGG	0.0136	8.11	27.1	1.9e-07
24	19	7	68352718	68532146	GACGGAAGAAGGAAAACGCAAGGA	0.0136	8.11	27.2	1.82e-07
25	19	7	68352718	68539977	GACGGAAGAAGGAAAACGCAAGGAA	0.0135	8.24	27.6	1.47e-07
24	23	7	68369695	68553958	GAAGAAGGAAAACGCAAGGAACAG	0.0124	7.75	22.9	1.73e-06
18	20	7	71668541	71908651	GAGAAAGAAGGAAGGGGC	0.0128	8.35	23.8	1.09e-06
19	20	7	71668541	71918506	GAGAAAGAAGGAAGGGGCA	0.0124	8.93	24.8	6.48e-07
21	20	7	71668541	71924353	GAGAAAGAAGGAAGGGGCAAA	0.0113	9.32	25.6	4.24e-07
22	20	7	71668541	71927848	GAGAAAGAAGGAAGGGGCAAAA	0.0112	9.38	25.8	3.89e-07
24	19	7	114735547	115050501	GAAGCAGAAAGGCAGAAGACAIGA	0.0158	6	22.7	1.85e-06
25	19	7	114735547	115089527	GAAGCAGAAAGGCAGAAGACAIGAG	0.0158	6	22.7	1.85e-06
24	17	7	115155837	115578104	AAGAAGCGCAGAAAAGGGAAAAGA	0.0138	7.8	24.2	8.81e-07
25	16	7	115155837	115622561	AAGAAGCGCAGAAAAGGGAAAAGAG	0.014	7.6	23.7	1.14e-06
18	15	7	134288060	134471211	GGAGCAAGGAACGAAAAC	0.0154	7.17	25	5.8e-07
19	13	7	134288060	134472116	GGAGCAAGGAACGAAAACG	0.013	8.48	28.1	1.13e-07
20	9	7	134288060	134492292	GGAGCAAGGAACGAAAACGC	0.0114	8.41	25.2	5.06e-07
21	10	7	134288060	134503247	GGAGCAAGGAACGAAAACGCA	0.0115	8.41	25.2	5.09e-07
22	7	7	134288060	134504019	GGAGCAAGGAACGAAAACGCAA	0.0139	7.73	26.8	2.31e-07
23	7	7	134288060	134508066	GGAGCAAGGAACGAAAACGCAAG	0.0136	6.93	23	1.63e-06
14	27	7	134290869	134438524	GAGCAAGGAACGAA	0.0145	7.02	23.4	1.31e-06
15	26	7	134290869	134449218	GAGCAAGGAACGAAA	0.0143	7.26	24.2	8.71e-07
16	22	7	134290869	134457538	GAGCAAGGAACGAAAA	0.0138	7.6	24.8	6.49e-07
17	22	7	134290869	134471211	GAGCAAGGAACGAAAAC	0.0109	9.66	28.8	7.96e-08
13	24	7	138371682	138411332	ACGGGAGACAGGG	0.0139	7.32	22.5	2.11e-06
14	28	7	138371682	138424023	ACGGGAGACAGGGG	0.0112	9.14	25.1	5.57e-07
16	23	7	138371682	138432983	ACGGGAGACAGGGGAG	0.0119	7.78	24.1	9.3e-07
12	27	7	138386547	138424023	GGGAGACAGGGG	0.0124	8.54	24.2	8.7e-07
15	27	7	138386547	138433506	GGGAGACAGGGGAGA	0.0134	7.24	23.2	1.5e-06
10	23	7	138396282	138424023	GAGACAGGGG	0.0126	8.28	23.7	1.13e-06
12	33	7	138396282	138432983	GAGACAGGGGAG	0.0114	9.74	26.4	2.75e-07
13	29	7	138396282	138433506	GAGACAGGGGAGA	0.0107	9.64	25.5	4.5e-07
9	20	7	138399040	138432792	GACAGGGGA	0.0127	8.44	23.5	1.28e-06
8	26	7	138400858	138432983	CAGGGGAG	0.0117	8.9	22.8	1.79e-06
9	27	7	138400858	138433506	CAGGGGAGA	0.0117	8.86	23.1	1.51e-06
10	16	7	148100862	148155186	AAGAGCGAGG	0.0113	8.22	24.9	6.1e-07
7	13	7	148116450	148155186	AGCGAGG	0.0141	7.54	23.4	1.31e-06
20	24	7	151773816	152242235	GAGAGACAGGGGAACAAAGA	0.0167	6.86	25.5	4.48e-07
21	22	7	151773816	152250617	GAGAGACAGGGGAACAAAGAG	0.0154	7.29	26.4	2.83e-07
15	15	7	155252194	155332127	CAAGGGGGAGGGGCG	0.0126	8.78	24.9	5.91e-07
10	18	7	155592357	155633481	AAAAGGGGAA	0.0154	6.91	23.6	1.21e-06
23	17	8	2611142	2734771	GGCAAAAGCGAGAGAAAGAAAAA	0.0151	7.67	25.4	4.63e-07
24	17	8	2611142	2745751	GGCAAAAGCGAGAGAAAGAAAAAA	0.0152	7.63	25.3	4.89e-07
22	13	8	11121260	11251175	GCGAGGGGADAGCGAGAGAACA	0.0258	4.29	22.8	1.8e-06
23	14	8	11121260	11272079	GCGAGGGGADAGCGAGAGAACAG	0.0248	4.38	23	1.61e-06
22	15	8	11125262	11272079	CGAGGGGADAGCGAGAGAACAG	0.0244	4.35	22.3	2.36e-06
19	24	8	16871448	17009362	AAAAGAAAGAGGCAAAAAA	0.0114	10.3	22.6	2.02e-06
20	23	8	16871448	17010169	AAAAGAAAGAGGCAAAAAAA	0.0114	9.05	23.8	1.05e-06
9	27	8	19072536	19137542	GGCCACCGA	0.0147	8.21	24.1	9.07e-07
8	24	8	19085172	19137542	GCCACCGA	0.0168	7.65	24.1	9.1e-07
9	25	8	19085172	19145800	GCCACCGAA	0.0167	7.14	22.4	2.27e-06
17	22	8	22873601	22945345	AGAGAAAGAGAAGCGGG	0.017	6.87	22.2	2.41e-06
18	21	8	22873601	22955707	AGAGAAAGAGAAGCGGGA	0.0154	7.16	23.6	1.16e-06
15	20	8	22874337	22944695	GAGAAAGAGAAGCGG	0.0268	5.1	23.5	1.26e-06
16	21	8	22874337	22945345	GAGAAAGAGAAGCGGG	0.0253	5.29	22.6	1.98e-06
11	20	8	22919322	22960704	AGAAGCGGGAC	0.0514	3.56	22.3	2.3e-06
23	27	8	30918098	31140870	AGACCCAAAAGAAAGACCGAGCA	0.0173	6.05	24.6	6.91e-07
18	28	8	30962693	31135931	CCAAAAGAAAGACCGAGC	0.0186	6.66	28.6	8.8e-08
19	28	8	30962693	31140870	CCAAAAGAAAGACCGAGCA	0.0178	6.83	29.4	5.78e-08
14	28	8	31008747	31135931	AAGAAAGACCGAGC	0.0245	5.21	22.5	2.13e-06
15	27	8	31008747	31140870	AAGAAAGACCGAGCA	0.0211	5.81	25.4	4.56e-07
24	17	8	125440271	125621528	DGCAGAAAAGAAAGACAAGAAAAI	0.0187	6.88	24.3	8.35e-07
25	15	8	125440271	125627290	DGCAGAAAAGAAAGACAAGAAAAIA	0.0186	6.92	24.5	7.43e-07
18	28	8	132311479	132441579	AAGAAAAAGAGGAAAAGA	0.0103	16	28.8	8.04e-08
8	18	8	134339994	134401509	GGGCAAAC	0.0107	14.4	30.3	3.69e-08
9	20	8	136140833	136203934	CGAGAAAGA	0.0261	6.23	23	1.58e-06
10	19	8	136140833	136204327	CGAGAAAGAG	0.0263	6.17	23.1	1.57e-06
8	11	8	138129556	138209669	AGAGGAAA	0.0117	7.08	24.3	8.31e-07
9	11	8	138129556	138213978	AGAGGAAAC	0.0109	7.62	24.8	6.43e-07
10	13	8	138129556	138223632	AGAGGAAACG	0.0106	7.89	25.7	4.02e-07
11	18	8	138129556	138228075	AGAGGAAACGA	0.0106	7.88	25.7	3.94e-07
6	9	8	138135936	138203140	GAGGAA	0.0111	7.92	22.3	2.28e-06
7	10	8	138135936	138209669	GAGGAAA	0.0109	7.82	25	5.63e-07
8	10	8	138135936	138213978	GAGGAAAC	0.0103	7.99	25.5	4.33e-07
9	12	8	138135936	138223632	GAGGAAACG	0.0103	8.11	26.2	3.11e-07
10	17	8	138135936	138228075	GAGGAAACGA	0.0102	8.33	26	3.39e-07
13	20	8	138135936	138241598	GAGGAAACGAAAA	0.0101	7.38	22.9	1.69e-06
11	23	8	141085094	141163406	GACAAAGACGA	0.0146	7.86	22.2	2.47e-06
17	14	8	141411588	141622537	AGGAAGAGGGGGGGGAG	0.0223	6.34	24	9.63e-07
8	19	8	142839492	142923384	GAGGAGAA	0.0143	13.1	33.7	6.51e-09
9	19	8	142839492	142930514	GAGGAGAAA	0.0146	12.2	32.2	1.38e-08
7	19	8	142841497	142923384	AGGAGAA	0.0153	12.8	32.4	1.27e-08
8	19	8	142841497	142930514	AGGAGAAA	0.0158	10.3	29.1	7.04e-08
6	13	8	142847158	142923384	GGAGAA	0.0199	8.48	26.9	2.15e-07
7	14	8	142847158	142930514	GGAGAAA	0.0191	7.61	24.7	6.77e-07
5	10	8	142870593	142923384	GAGAA	0.0219	7.31	25.6	4.1e-07
6	11	8	142870593	142930514	GAGAAA	0.0224	6.36	23	1.63e-06
13	36	9	4483189	4545998	GAGGAGGAGCAAA	0.0234	7.06	23.2	1.47e-06
14	34	9	4483189	4550752	GAGGAGGAGCAAAA	0.0205	7.9	24.8	6.39e-07
15	30	9	4483189	4555305	GAGGAGGAGCAAAAA	0.0212	8.08	26.6	2.53e-07
16	22	9	4483189	4557165	GAGGAGGAGCAAAAAA	0.0183	7.97	23.2	1.47e-06
20	11	9	4483189	4575673	GAGGAGGAGCAAAAAAACGA	0.0109	9.99	22.2	2.49e-06
12	27	9	7360902	7415340	GGAAAAGAGGCA	0.0163	8.57	24.8	6.2e-07
9	15	9	7824725	7902733	AAAAAACAA	0.0103	7.46	22.5	2.09e-06
15	20	9	8119431	8196511	AAGACAAAGACGAGA	0.01	9.8	24.1	9.07e-07
17	16	9	23296333	23426271	AGAAAGAAGAAAGAGAA	0.0112	7.62	22.3	2.3e-06
18	27	9	27133385	27186033	AAAGAGAAGGAACAAAAA	0.0184	6.88	25.5	4.44e-07
19	25	9	27133385	27193503	AAAGAGAAGGAACAAAAAG	0.0165	7.29	26.6	2.51e-07
20	22	9	27133385	27193541	AAAGAGAAGGAACAAAAAGA	0.0171	7.13	26.7	2.41e-07
21	22	9	27133385	27193847	AAAGAGAAGGAACAAAAAGAA	0.0167	7.26	26.6	2.47e-07
22	22	9	27133385	27197368	AAAGAGAAGGAACAAAAAGAAA	0.0158	6.59	22.3	2.34e-06
23	21	9	27133385	27201830	AAAGAGAAGGAACAAAAAGAAAA	0.0153	6.87	23.1	1.5e-06
24	20	9	27133385	27201968	AAAGAGAAGGAACAAAAAGAAAAA	0.0153	6.91	23.2	1.43e-06
25	20	9	27133385	27213772	AAAGAGAAGGAACAAAAAGAAAAAA	0.0142	7.68	25.4	4.58e-07
25	21	9	71990645	72243177	GAGCAGAGACACGCGAAAGAGCGGG	0.0164	7.25	29	7.21e-08
24	20	9	71991799	72243177	AGCAGAGACACGCGAAAGAGCGGG	0.0199	5.49	23.8	1.06e-06
25	22	9	71991799	72262481	AGCAGAGACACGCGAAAGAGCGGGG	0.0195	5.54	23.9	1e-06
23	21	9	72008141	72243177	GCAGAGACACGCGAAAGAGCGGG	0.02	6	27.3	1.72e-07
24	25	9	72008141	72262481	GCAGAGACACGCGAAAGAGCGGGG	0.0197	6.16	28.2	1.11e-07
25	24	9	72008141	72273898	GCAGAGACACGCGAAAGAGCGGGGA	0.0191	5.7	24.3	8.14e-07
22	23	9	72036369	72262481	AGAGACACGCGAAAGAGCGGGG	0.0184	6.07	25.3	4.94e-07
19	22	9	72056397	72243177	AGACACGCGAAAGAGCGGG	0.0182	5.9	23.9	1.03e-06
20	24	9	72056397	72262481	AGACACGCGAAAGAGCGGGG	0.0179	6.11	24.9	5.9e-07
25	20	9	72056397	72383476	AGACACGCGAAAGAGCGGGGAGAGG	0.0108	8.35	23.1	1.52e-06
22	18	9	77393689	77563087	AGAAGAAAAAAAAAGAAGAGGA	0.0132	8.96	24.3	8.31e-07
23	15	9	77393689	77618438	AGAAGAAAAAAAAAGAAGAGGAC	0.0139	8.26	23.1	1.56e-06
4	8	9	80938001	80946291	GGGA	0.0194	6.14	22.5	2.06e-06
5	10	9	80938001	80958634	GGGAG	0.0196	6.09	22.7	1.88e-06
6	12	9	80938001	80961734	GGGAGA	0.0196	6.07	22.8	1.77e-06
12	16	9	80938001	81038220	GGGAGAAGAAAA	0.0136	7.05	22.3	2.33e-06
9	11	9	87097373	87226088	ACCAGGGGG	0.0111	7.84	23.9	9.91e-07
8	11	9	87143351	87226088	CCAGGGGG	0.0119	7.28	22.8	1.78e-06
7	10	9	87173333	87226088	CAGGGGG	0.0121	7.28	22.9	1.68e-06
4	6	9	87177985	87201325	AGGG	0.0158	6.37	24.6	6.93e-07
5	7	9	87177985	87208419	AGGGG	0.0125	7.7	22.8	1.78e-06
6	9	9	87177985	87226088	AGGGGG	0.0118	8.4	25.6	4.25e-07
3	6	9	87179264	87201325	GGG	0.0156	6.57	23.2	1.44e-06
5	9	9	87179264	87226088	GGGGG	0.0118	8.38	25.1	5.44e-07
25	20	9	90487391	90779201	AGGAGGGAAAAAAGAGAGGAGAGCC	0.0173	5.38	22.3	2.29e-06
21	23	9	90501514	90779201	GGGAAAAAAGAGAGGAGAGCC	0.0183	5.51	22.6	2e-06
22	23	9	90501514	90792721	GGGAAAAAAGAGAGGAGAGCCG	0.0183	5.51	22.6	1.96e-06
23	23	9	90501514	90796268	GGGAAAAAAGAGAGGAGAGCCGA	0.0182	5.53	22.7	1.85e-06
24	18	9	90501514	90802721	GGGAAAAAAGAGAGGAGAGCCGAA	0.0181	5.49	22.4	2.18e-06
25	23	9	119823868	119967963	GGGAAAAACGAGAGGAGGAGAAAAG	0.023	4.67	22.9	1.69e-06
18	24	9	119824051	119923266	GGAAAAACGAGAGGAGGA	0.0259	4.71	25.3	4.91e-07
19	25	9	119824051	119942649	GGAAAAACGAGAGGAGGAG	0.0262	4.95	27.7	1.45e-07
20	24	9	119824051	119946330	GGAAAAACGAGAGGAGGAGA	0.0263	4.93	27.6	1.51e-07
21	26	9	119824051	119948016	GGAAAAACGAGAGGAGGAGAA	0.0265	4.75	26.1	3.23e-07
22	26	9	119824051	119957909	GGAAAAACGAGAGGAGGAGAAA	0.025	4.88	26.3	2.9e-07
23	26	9	119824051	119958853	GGAAAAACGAGAGGAGGAGAAAA	0.0252	4.9	26.6	2.47e-07
24	26	9	119824051	119967963	GGAAAAACGAGAGGAGGAGAAAAG	0.0176	6.37	30.7	2.96e-08
25	26	9	119824051	119968145	GGAAAAACGAGAGGAGGAGAAAAGC	0.0173	6.38	30.7	3.02e-08
22	23	9	119835353	119967963	AAAAACGAGAGGAGGAGAAAAG	0.0214	4.85	24.1	9.13e-07
23	23	9	119835353	119968145	AAAAACGAGAGGAGGAGAAAAGC	0.0215	4.85	24.1	9.12e-07
22	23	9	119836771	119968145	AAAACGAGAGGAGGAGAAAAGC	0.02	5.1	24.6	6.95e-07
15	25	9	119837715	119942649	AAACGAGAGGAGGAG	0.0277	4.38	23.1	1.56e-06
16	26	9	119837715	119946330	AAACGAGAGGAGGAGA	0.0278	4.34	22.9	1.74e-06
18	27	9	119837715	119957909	AAACGAGAGGAGGAGAAA	0.0256	4.73	24.7	6.84e-07
19	24	9	119837715	119958853	AAACGAGAGGAGGAGAAAA	0.0257	4.7	24.6	6.93e-07
20	25	9	119837715	119967963	AAACGAGAGGAGGAGAAAAG	0.0202	5.28	25.2	5.08e-07
21	25	9	119837715	119968145	AAACGAGAGGAGGAGAAAAGC	0.0201	5.22	25.1	5.43e-07
24	19	9	119837715	119993094	AAACGAGAGGAGGAGAAAAGCGGG	0.0107	7.03	23	1.64e-06
18	27	9	119856725	119967963	ACGAGAGGAGGAGAAAAG	0.0294	4.89	29.7	5.12e-08
19	27	9	119856725	119968145	ACGAGAGGAGGAGAAAAGC	0.0294	4.89	29.7	5.12e-08
15	22	9	119865765	119967963	AGAGGAGGAGAAAAG	0.035	4.15	25.1	5.49e-07
16	22	9	119865765	119968145	AGAGGAGGAGAAAAGC	0.0351	4.21	25.5	4.37e-07
14	23	9	119868210	119967963	GAGGAGGAGAAAAG	0.0344	4.01	22.7	1.91e-06
15	23	9	119868210	119968145	GAGGAGGAGAAAAGC	0.0344	3.99	22.6	2.01e-06
20	17	9	133651648	133858122	CAGAGAGAGAAAGGGAAAAG	0.0157	6.13	23.2	1.5e-06
24	10	10	2977047	3123433	AGAAGGGIAGAAGAAAGGAAGAGA	0.0132	8.61	24	9.69e-07
11	28	10	3071566	3118871	GAAAGGAAGAG	0.0381	5.73	23	1.64e-06
21	24	10	6118966	6194476	AGGACGGGGGGTGGGCGDCAG	0.0473	3.36	23.8	1.08e-06
22	24	10	6118966	6200064	AGGACGGGGGGTGGGCGDCAGA	0.0461	3.44	24.8	6.5e-07
12	19	10	6173465	6200064	GTGGGCGDCAGA	0.0791	2.74	22.5	2.07e-06
19	22	10	18281908	18409137	CAGAAAGGAAAACGCGGGA	0.115	2.7	22.3	2.37e-06
20	21	10	18281908	18410168	CAGAAAGGAAAACGCGGGAA	0.116	2.7	22.3	2.32e-06
21	20	10	18281908	18414220	CAGAAAGGAAAACGCGGGAAG	0.117	2.69	22.2	2.44e-06
20	20	10	18671971	18756881	GAACGGCAGGGAGAGGGAAG	0.0117	7.03	22.6	1.96e-06
21	22	10	18671971	18759629	GAACGGCAGGGAGAGGGAAGG	0.0107	7.75	24.2	8.63e-07
19	19	10	18680935	18759629	ACGGCAGGGAGAGGGAAGG	0.0107	7.96	23.5	1.27e-06
12	14	10	18686452	18741794	GCAGGGAGAGGG	0.0119	6.86	22.3	2.32e-06
13	14	10	18686452	18742477	GCAGGGAGAGGGA	0.012	6.86	22.3	2.29e-06
16	19	10	18686452	18759629	GCAGGGAGAGGGAAGG	0.0105	7.6	22.9	1.67e-06
15	19	10	18687643	18759629	CAGGGAGAGGGAAGG	0.0116	7.71	22.6	2e-06
11	15	10	65518790	65588067	AAAAAAAAGCT	0.0447	3.88	22.5	2.06e-06
12	15	10	65518790	65593561	AAAAAAAAGCTC	0.0447	3.87	22.5	2.06e-06
13	15	10	65518790	65597702	AAAAAAAAGCTCA	0.0447	3.87	22.5	2.06e-06
12	26	10	71436886	71476425	TGGTCAACCAAA	0.0197	7.48	23.1	1.52e-06
15	20	10	71645440	71716509	AGAGGAAAGGAAGGG	0.0167	6.77	24.6	7.18e-07
16	21	10	71645440	71717420	AGAGGAAAGGAAGGGA	0.0165	6.8	24.6	6.9e-07
17	22	10	71645440	71721867	AGAGGAAAGGAAGGGAG	0.0167	7.11	25.5	4.35e-07
18	21	10	71645440	71722180	AGAGGAAAGGAAGGGAGG	0.017	6.9	25.6	4.28e-07
19	20	10	71645440	71722433	AGAGGAAAGGAAGGGAGGG	0.0168	6.95	25.7	4.07e-07
20	19	10	71645440	71728168	AGAGGAAAGGAAGGGAGGGA	0.0165	6.97	25.8	3.7e-07
21	18	10	71645440	71731851	AGAGGAAAGGAAGGGAGGGAA	0.0166	7.52	29.9	4.46e-08
22	18	10	71645440	71736472	AGAGGAAAGGAAGGGAGGGAAA	0.0163	7.09	27.8	1.38e-07
23	16	10	71645440	71739556	AGAGGAAAGGAAGGGAGGGAAAG	0.0142	8.01	29.8	4.8e-08
24	17	10	71645440	71771097	AGAGGAAAGGAAGGGAGGGAAAGG	0.0142	8	29.8	4.83e-08
25	16	10	71645440	71773565	AGAGGAAAGGAAGGGAGGGAAAGGA	0.0125	8.14	26.7	2.35e-07
13	22	10	71650837	71716509	AGGAAAGGAAGGG	0.0163	6.8	23.5	1.26e-06
14	21	10	71650837	71717420	AGGAAAGGAAGGGA	0.0164	6.77	23.4	1.29e-06
15	22	10	71650837	71721867	AGGAAAGGAAGGGAG	0.0166	6.46	22.7	1.9e-06
16	21	10	71650837	71722180	AGGAAAGGAAGGGAGG	0.0165	6.41	22.5	2.07e-06
17	20	10	71650837	71722433	AGGAAAGGAAGGGAGGG	0.0165	6.46	22.7	1.92e-06
18	18	10	71650837	71728168	AGGAAAGGAAGGGAGGGA	0.0163	6.5	22.9	1.73e-06
19	18	10	71650837	71731851	AGGAAAGGAAGGGAGGGAA	0.0162	6.57	23.6	1.18e-06
20	18	10	71650837	71736472	AGGAAAGGAAGGGAGGGAAA	0.0163	6.67	24	9.59e-07
21	16	10	71650837	71739556	AGGAAAGGAAGGGAGGGAAAG	0.0147	7.26	24.9	5.9e-07
22	16	10	71650837	71771097	AGGAAAGGAAGGGAGGGAAAGG	0.0146	7.26	25.2	5.13e-07
8	15	10	78492363	78617536	CCAAGAGA	0.0391	4.46	24.5	7.31e-07
9	15	10	78492363	78629107	CCAAGAGAA	0.0387	4.51	24.9	6.12e-07
12	14	10	88207510	88349538	CAAAGAAGCCAA	0.0142	7.26	22.3	2.31e-06
25	17	10	95475336	95737763	GAGGACAGAAGAAGGCAAGGAGAAA	0.0105	8.29	22.3	2.31e-06
25	22	10	114238129	114342159	GCAAGGGACAATAAACAGAGAAGTA	0.0203	6.68	23.7	1.15e-06
25	14	10	119318860	119427941	AGGGAAAGAGGACGAAAAGAGAGAG	0.0126	10.9	29.4	5.92e-08
25	19	10	119336992	119447247	AAAGAGGACGAAAAGAGAGAGAGAG	0.017	7.05	23.8	1.05e-06
22	24	10	119345838	119447247	GAGGACGAAAAGAGAGAGAGAG	0.0112	11	26.9	2.17e-07
23	22	10	119345838	119457780	GAGGACGAAAAGAGAGAGAGAGG	0.0102	9.68	22.2	2.45e-06
21	21	10	119351904	119447247	AGGACGAAAAGAGAGAGAGAG	0.0227	6.3	23.9	9.89e-07
22	20	10	119351904	119457780	AGGACGAAAAGAGAGAGAGAGG	0.022	6.41	24	9.74e-07
24	18	10	119351904	119462812	AGGACGAAAAGAGAGAGAGAGGAC	0.019	6.59	22.2	2.43e-06
13	12	10	126260246	126278458	GIAGGGGGACGAA	0.0105	7.65	23	1.59e-06
11	10	10	126266756	126278458	AGGGGGACGAA	0.015	6.49	24.5	7.41e-07
23	22	12	58106836	58562213	GGCAAACGGAGGAGAAGGAAAAA	0.0186	3.63	27.7	1.38e-07
24	21	12	58106836	58568377	GGCAAACGGAGGAGAAGGAAAAAA	0.0184	3.41	26	3.43e-07
7	12	13	28061357	28129919	CGGGAGG	0.0253	2.69	24.9	6.09e-07
8	13	13	28061357	28143723	CGGGAGGA	0.0177	4.27	25.7	3.99e-07
7	15	13	113411429	113467616	AAGGGAG	0.0136	5.48	23.7	1.11e-06
9	17	14	81126429	81207288	GGAAAAGGC	0.0165	3.98	22.3	2.38e-06
10	18	14	81126429	81239929	GGAAAAGGCG	0.0169	3.96	23.7	1.15e-06
11	27	15	33992272	34041896	GAAAAGAGAAG	0.0341	2.03	18.6	1.62e-05
12	25	15	33992272	34049615	GAAAAGAGAAGA	0.0334	2.05	18.6	1.63e-05
13	24	15	33992272	34057407	GAAAAGAGAAGAA	0.0342	2	17.9	2.32e-05
17	21	15	33992272	34071305	GAAAAGAGAAGAAGAGG	0.0335	2.01	18.3	1.89e-05
18	20	15	33992272	34075300	GAAAAGAGAAGAAGAGGA	0.0336	2.01	18.3	1.93e-05
6	5	15	37056904	37101763	AAAGAG	0.393	0.774	18.6	1.62e-05
6	9	15	39191412	39207581	GGGGGA	0.0277	2.16	20	7.55e-06
5	8	15	39193242	39207581	GGGGA	0.0285	2.25	21	4.68e-06
8	11	15	39193242	39235357	GGGGAAGC	0.0267	2.06	18.1	2.14e-05
10	16	15	39193242	39246333	GGGGAAGCAA	0.0248	2.14	17.9	2.28e-05
11	17	15	39193242	39248406	GGGGAAGCAAG	0.0251	2.12	17.8	2.44e-05
18	27	15	57702880	57811388	CCAGGGGAGCCCGCGAGG	0.0288	2.17	18.4	1.83e-05
14	26	15	57720473	57811388	GGGAGCCCGCGAGG	0.0318	2.2	19.4	1.04e-05
16	27	15	60576277	60715643	CGAAAAAGCGGAACGA	0.0115	4.05	18.5	1.7e-05
17	26	15	60576277	60740841	CGAAAAAGCGGAACGAG	0.0114	4.09	18.7	1.5e-05
9	11	15	61273241	61291429	AAGAAGGGA	0.0622	1.66	18.2	1.94e-05
16	21	15	68613787	68667436	AAGGGAGAGAGAAGGG	0.031	0.417	18.4	1.83e-05
11	12	15	83507051	83564793	AAGACGGAAAA	0.0702	1.58	18	2.2e-05
2	4	15	90351574	90359020	AC	0.279	1.32	19	1.29e-05
13	19	16	58527975	58697786	ACGAGGGAGGCGA	0.0194	2.89	23.6	1.21e-06
17	29	17	68723982	68768087	TAAAAACAGAGGCAGAA	0.0347	2.11	23	1.66e-06
11	22	20	56669386	56775241	GAGGGAAAAAC	0.0308	0.29	23.5	1.23e-06
10	21	20	56674049	56775241	AGGGAAAAAC	0.0333	0.317	22.6	1.97e-06
12	21	22	27793641	27862808	AGAGAGGACAGG	0.0101	6.8	22.4	2.21e-06
19	16	22	35291275	35383825	ACGGGGGGGCAGCAAGAAG	0.0449	2.04	24	9.49e-07
2	4	23	4792061	4825493	AA	0.372	0.728	22.9	1.69e-06
1	2	23	7422760	7422760	G	0.785	0.733	25.7	3.93e-07
2	3	23	7422760	7450372	GG	0.784	0.735	25.3	4.8e-07
3	5	23	7422760	7517325	GGA	0.714	0.75	23.2	1.43e-06
1	2	23	7450372	7450372	G	0.823	0.74	23.3	1.4e-06
2	3	23	114871655	114948746	AA	0.719	0.739	25.5	4.47e-07
1	2	23	118564170	118564170	G	0.807	0.741	22.3	2.35e-06
NSNP, number of SNPs; NHAP, number of possible haplotypes in this window; BP1, first base pair in haplotype;
BP2, last base pair in haplotype; F, frequency; OR, odds ratio; Stat, squared T statistics in Wald;
P, p-value for the test of this haplotype compared to the other possible haplotypes in this window.

## Sheet: ST2_chrom 1-23
Supplementary table S2. Haplotypes from analysis in Sporadic CRC caecum samples (p <2.5E-6)
NSNP	NHAP	CHR	BP1	BP2	HAPLOTYPE	F	OR	STAT	P
21	22	1	2111030	2261222	AAGAAGAAGGAGAGGAGGGGC	0.0153	4.98	24.1	9.37e-07
22	22	1	2111030	2270735	AAGAAGAAGGAGAGGAGGGGCG	0.0142	5.15	23.4	1.34e-06
25	19	1	153193019	153339314	GGGGACAGGAAAGGAGCGAGGAAGA	0.0592	2.41	23.3	1.38e-06
24	20	1	160878913	161116022	CAAAAGACAAGAGCGAGCAACAGC	0.0327	2.81	22.6	1.99e-06
13	24	1	167496303	167534270	GAAATGAAGGGAA	0.0151	4.64	23.5	1.22e-06
18	20	1	229098232	229182292	AGAGAAGGGAAGAAGAGG	0.0174	4.83	25	5.71e-07
19	20	1	229098232	229189441	AGAGAAGGGAAGAAGAGGA	0.0174	4.87	25.3	4.94e-07
20	19	1	229098232	229200392	AGAGAAGGGAAGAAGAGGAC	0.0177	4.65	24.4	8e-07
21	19	1	229098232	229203703	AGAGAAGGGAAGAAGAGGACC	0.0179	4.55	24.1	9.17e-07
22	18	1	229098232	229216656	AGAGAAGGGAAGAAGAGGACCG	0.018	4.51	23.8	1.08e-06
23	18	1	229098232	229229775	AGAGAAGGGAAGAAGAGGACCGG	0.0186	4.26	23	1.61e-06
24	16	1	229098232	229231141	AGAGAAGGGAAGAAGAGGACCGGA	0.0191	4.17	22.8	1.8e-06
25	14	1	229098232	229233144	AGAGAAGGGAAGAAGAGGACCGGAA	0.0183	4.26	22.4	2.24e-06
24	17	1	235883125	236203911	CGAAAGGACGAGACAGAACAAAAG	0.0283	3.52	22.5	2.11e-06
25	17	1	235883125	236207358	CGAAAGGACGAGACAGAACAAAAGG	0.0289	3.48	22.5	2.06e-06
18	25	1	237844948	237993724	GGAGAGGGCAGGGAAGAG	0.0145	5.16	22.5	2.13e-06
24	20	1	241855644	241978738	AAGGAAACGAAAACGCAAGAGAGA	0.0283	3.28	22.5	2.09e-06
10	8	1	241868349	241897899	GGAAACGAAA	0.0537	2.3	22.8	1.78e-06
9	10	1	241868370	241897899	GAAACGAAA	0.0465	2.53	26.3	2.94e-07
12	16	1	241868370	241914626	GAAACGAAAACG	0.0529	2.35	23.7	1.1e-06
13	16	1	241868370	241925878	GAAACGAAAACGC	0.0529	2.35	23.7	1.1e-06
14	16	1	241868370	241934757	GAAACGAAAACGCA	0.0529	2.34	23.7	1.13e-06
15	16	1	241868370	241946294	GAAACGAAAACGCAA	0.0527	2.36	24.1	9.36e-07
16	16	1	241868370	241951329	GAAACGAAAACGCAAG	0.0527	2.36	24.1	9.36e-07
17	17	1	241868370	241951703	GAAACGAAAACGCAAGA	0.0528	2.35	23.9	1.03e-06
18	17	1	241868370	241958977	GAAACGAAAACGCAAGAG	0.0528	2.35	23.9	1.03e-06
19	17	1	241868370	241960669	GAAACGAAAACGCAAGAGA	0.0529	2.35	23.9	1.03e-06
20	18	1	241868370	241969926	GAAACGAAAACGCAAGAGAG	0.0527	2.37	24.3	8.31e-07
21	19	1	241868370	241978738	GAAACGAAAACGCAAGAGAGA	0.0527	2.37	24.3	8.31e-07
8	9	1	241870050	241897899	AAACGAAA	0.0539	2.29	22.4	2.16e-06
9	11	1	241870050	241899337	AAACGAAAA	0.054	2.29	22.3	2.35e-06
11	17	1	241870050	241914626	AAACGAAAACG	0.0535	2.32	23.1	1.53e-06
12	17	1	241870050	241925878	AAACGAAAACGC	0.0535	2.32	23.1	1.53e-06
13	18	1	241870050	241934757	AAACGAAAACGCA	0.0535	2.32	23.1	1.57e-06
14	17	1	241870050	241946294	AAACGAAAACGCAA	0.0533	2.33	23.3	1.4e-06
15	17	1	241870050	241951329	AAACGAAAACGCAAG	0.0534	2.32	23.2	1.48e-06
16	18	1	241870050	241951703	AAACGAAAACGCAAGA	0.0534	2.32	23.2	1.48e-06
17	18	1	241870050	241958977	AAACGAAAACGCAAGAG	0.0534	2.32	23.2	1.48e-06
18	18	1	241870050	241960669	AAACGAAAACGCAAGAGA	0.0534	2.32	23.2	1.48e-06
19	18	1	241870050	241969926	AAACGAAAACGCAAGAGAG	0.0535	2.31	23	1.59e-06
20	19	1	241870050	241978738	AAACGAAAACGCAAGAGAGA	0.0535	2.31	23	1.59e-06
8	17	1	241880303	241914626	CGAAAACG	0.0458	2.58	23.8	1.07e-06
9	17	1	241880303	241925878	CGAAAACGC	0.0458	2.58	23.8	1.07e-06
10	17	1	241880303	241934757	CGAAAACGCA	0.0476	2.56	26.6	2.49e-07
11	17	1	241880303	241946294	CGAAAACGCAA	0.0474	2.57	26.9	2.16e-07
12	17	1	241880303	241951329	CGAAAACGCAAG	0.0474	2.57	26.9	2.16e-07
13	18	1	241880303	241951703	CGAAAACGCAAGA	0.0476	2.56	26.7	2.38e-07
14	18	1	241880303	241958977	CGAAAACGCAAGAG	0.0476	2.56	26.7	2.39e-07
15	18	1	241880303	241960669	CGAAAACGCAAGAGA	0.0476	2.56	26.7	2.41e-07
16	18	1	241880303	241969926	CGAAAACGCAAGAGAG	0.0475	2.57	27	2.05e-07
17	18	1	241880303	241978738	CGAAAACGCAAGAGAGA	0.0475	2.57	27	2.04e-07
20	21	2	104421692	104599615	GGAAGGAACGACGAAGGAAA	0.0158	4.73	28.7	8.51e-08
22	20	2	104421692	104632493	GGAAGGAACGACGAAGGAAAAC	0.0148	4.92	29	7.19e-08
23	20	2	104421692	104667738	GGAAGGAACGACGAAGGAAAACA	0.0145	5.01	29.5	5.49e-08
24	20	2	104421692	104678160	GGAAGGAACGACGAAGGAAAACAG	0.0145	5.03	30	4.25e-08
25	20	2	104421692	104699282	GGAAGGAACGACGAAGGAAAACAGA	0.0143	5.29	31.8	1.71e-08
16	23	2	104452843	104599615	GGAACGACGAAGGAAA	0.0192	4.1	27.6	1.52e-07
17	23	2	104452843	104617456	GGAACGACGAAGGAAAA	0.0193	4	26.8	2.28e-07
18	22	2	104452843	104632493	GGAACGACGAAGGAAAAC	0.0175	4.24	26.8	2.2e-07
19	22	2	104452843	104667738	GGAACGACGAAGGAAAACA	0.0175	4.22	26.6	2.46e-07
20	21	2	104452843	104678160	GGAACGACGAAGGAAAACAG	0.0173	4.26	27.3	1.71e-07
21	22	2	104452843	104699282	GGAACGACGAAGGAAAACAGA	0.0175	4.22	27.4	1.66e-07
22	22	2	104452843	104707122	GGAACGACGAAGGAAAACAGAA	0.0174	4.35	28.5	9.38e-08
23	21	2	104452843	104714131	GGAACGACGAAGGAAAACAGAAG	0.0174	4.25	27.5	1.58e-07
24	18	2	104452843	104757743	GGAACGACGAAGGAAAACAGAAGG	0.0168	4.53	29.5	5.57e-08
18	22	2	235703159	235806859	CGGGACAAAGGAAGAAAG	0.0142	5.77	27.6	1.5e-07
11	16	3	5831036	5867895	GACCCGAAACG	0.0513	2.45	22.9	1.73e-06
12	17	3	5831036	5881534	GACCCGAAACGG	0.0519	2.49	23.8	1.09e-06
24	13	3	31876100	32001042	GAGAGGGAAGAGGGAGACAGAAGC	0.0185	3.87	23.3	1.4e-06
25	13	3	31876100	32002469	GAGAGGGAAGAGGGAGACAGAAGCA	0.019	3.7	22.4	2.25e-06
14	19	3	54262746	54316176	AAAAAGGGAGGGAA	0.0105	5.31	22.4	2.18e-06
15	19	3	54262746	54316431	AAAAAGGGAGGGAAA	0.0105	5.26	22.3	2.39e-06
16	18	3	54262746	54326631	AAAAAGGGAGGGAAAG	0.0102	5.46	22.9	1.71e-06
13	19	3	54267797	54316176	AAAAGGGAGGGAA	0.0102	6.79	23.9	1.01e-06
14	19	3	54267797	54316431	AAAAGGGAGGGAAA	0.0102	6.79	23.9	1.01e-06
20	15	3	181443422	181617660	GAAAGAAAGGAGAGGAGCAA	0.0104	4.93	22.7	1.93e-06
21	12	3	181443422	181617927	GAAAGAAAGGAGAGGAGCAAC	0.0104	4.92	22.6	2e-06
4	9	3	181531075	181607662	GAGC	0.025	4.01	28.5	9.4e-08
5	12	3	181531075	181609741	GAGCA	0.0249	4.09	30.2	3.99e-08
6	16	3	181531075	181617660	GAGCAA	0.0176	4.62	31	2.63e-08
7	16	3	181531075	181617927	GAGCAAC	0.0173	4.41	29.3	6.13e-08
8	16	3	181531075	181631615	GAGCAACC	0.0172	4.44	29.5	5.57e-08
9	15	3	181531075	181659359	GAGCAACCG	0.0167	4.27	26.9	2.19e-07
10	17	3	181531075	181665698	GAGCAACCGA	0.0169	4.11	26.2	3.02e-07
11	18	3	181531075	181669056	GAGCAACCGAA	0.0171	4.05	25.9	3.57e-07
12	18	3	181531075	181677909	GAGCAACCGAAG	0.0171	4.06	26	3.36e-07
13	19	3	181531075	181685198	GAGCAACCGAAGG	0.0171	4.07	26.1	3.23e-07
3	7	3	181582805	181607662	AGC	0.0263	3.93	22.6	2.02e-06
4	8	3	181582805	181609741	AGCA	0.0265	3.91	23.2	1.44e-06
5	12	3	181582805	181617660	AGCAA	0.0176	4.74	30.2	3.87e-08
6	14	3	181582805	181617927	AGCAAC	0.0172	4.5	29.3	6.27e-08
7	14	3	181582805	181631615	AGCAACC	0.0173	4.49	29.2	6.45e-08
8	15	3	181582805	181659359	AGCAACCG	0.0168	4.34	27.3	1.76e-07
9	14	3	181582805	181665698	AGCAACCGA	0.017	4.13	26.1	3.21e-07
10	17	3	181582805	181669056	AGCAACCGAA	0.0171	4.11	26.3	2.89e-07
11	17	3	181582805	181677909	AGCAACCGAAG	0.0173	4.12	26.5	2.68e-07
12	18	3	181582805	181685198	AGCAACCGAAGG	0.0171	4.11	26.3	2.97e-07
8	16	3	181588762	181665698	GCAACCGA	0.0196	3.7	23.5	1.24e-06
9	16	3	181588762	181669056	GCAACCGAA	0.022	3.71	26.8	2.21e-07
10	15	3	181588762	181677909	GCAACCGAAG	0.0221	3.71	26.8	2.24e-07
14	21	3	181588762	181734542	GCAACCGAAGGGAA	0.0163	3.98	24.4	7.83e-07
15	20	3	181588762	181759879	GCAACCGAAGGGAAG	0.015	4.06	22.7	1.86e-06
7	13	3	181607662	181665698	CAACCGA	0.0198	3.68	23.2	1.43e-06
8	13	3	181607662	181669056	CAACCGAA	0.0217	3.75	26.3	2.85e-07
9	12	3	181607662	181677909	CAACCGAAG	0.0216	3.71	26.1	3.23e-07
12	18	3	181607662	181727995	CAACCGAAGGGA	0.0141	4.17	22.6	2.04e-06
13	18	3	181607662	181734542	CAACCGAAGGGAA	0.0141	4.17	22.6	2.02e-06
6	8	3	181659359	181700562	GAAGGG	0.0284	2.96	23.2	1.44e-06
5	7	3	181665698	181700562	AAGGG	0.0284	3.01	23.9	9.98e-07
2	4	4	6412341	6416437	AG	0.0982	2.01	22.4	2.25e-06
3	6	4	6412341	6417028	AGG	0.0835	2.18	24.7	6.85e-07
4	5	4	6412341	6417785	AGGG	0.0837	2.19	25.2	5.07e-07
24	20	4	40813714	40967236	ACGAAGGGGGGAGGAGGAGGGGGA	0.0561	2.28	22.9	1.71e-06
24	17	4	40836953	40982744	GAAGGGGGGAGGAGGAGGGGGAAG	0.0398	2.68	24.9	6.07e-07
25	16	4	40836953	40989048	GAAGGGGGGAGGAGGAGGGGGAAGA	0.0462	2.48	23.2	1.49e-06
23	22	4	40839813	40982744	AAGGGGGGAGGAGGAGGGGGAAG	0.0387	2.54	22.3	2.3e-06
9	11	4	76834209	76945522	AAGAGAGAA	0.13	1.85	22.5	2.09e-06
10	11	4	76834209	76947304	AAGAGAGAAG	0.13	1.84	22.4	2.17e-06
11	11	4	76834209	76955248	AAGAGAGAAGG	0.13	1.84	22.4	2.24e-06
8	10	4	76848886	76945522	AGAGAGAA	0.131	1.88	24.5	7.29e-07
9	10	4	76848886	76947304	AGAGAGAAG	0.132	1.89	24.9	6.04e-07
10	10	4	76848886	76955248	AGAGAGAAGG	0.132	1.88	24.9	6.07e-07
11	10	4	76848886	76963187	AGAGAGAAGGA	0.126	1.85	22.6	1.96e-06
12	10	4	76848886	76987496	AGAGAGAAGGAA	0.126	1.85	22.4	2.22e-06
13	10	4	76848886	76991897	AGAGAGAAGGAAG	0.126	1.85	22.6	2.01e-06
14	14	4	76848886	77007912	AGAGAGAAGGAAGG	0.0836	2.05	25.7	3.96e-07
11	24	4	122175470	122257538	TACGGGGGGAG	0.0182	4.69	25.4	4.55e-07
12	24	4	122175470	122257950	TACGGGGGGAGA	0.0186	4.62	25.4	4.68e-07
13	24	4	122175470	122264663	TACGGGGGGAGAG	0.0186	4.62	25.4	4.68e-07
23	22	4	131107527	131311267	AGGCGGGGAAAAGGACAGAGGGC	0.0143	4.32	22.8	1.77e-06
9	17	4	179395117	179424481	GAAGACAAG	0.0302	3.27	25.3	4.88e-07
10	16	4	179395117	179427756	GAAGACAAGA	0.0301	3.28	25.4	4.69e-07
12	17	4	179395117	179451516	GAAGACAAGAGA	0.0228	4.16	29.6	5.3e-08
13	18	4	179395117	179455678	GAAGACAAGAGAI	0.0238	3.85	29.3	6.1e-08
14	20	4	179395117	179458843	GAAGACAAGAGAIG	0.0231	3.99	29.8	4.78e-08
15	22	4	179395117	179461902	GAAGACAAGAGAIGG	0.0228	3.84	28	1.19e-07
16	21	4	179395117	179466683	GAAGACAAGAGAIGGA	0.0228	3.61	25.4	4.6e-07
17	21	4	179395117	179469207	GAAGACAAGAGAIGGAA	0.0231	3.54	25	5.8e-07
18	22	4	179395117	179471916	GAAGACAAGAGAIGGAAA	0.023	3.52	24.8	6.45e-07
11	19	4	179398739	179451516	AAGACAAGAGA	0.0244	3.83	26.9	2.1e-07
12	19	4	179398739	179455678	AAGACAAGAGAI	0.0254	3.62	27.1	1.97e-07
13	20	4	179398739	179458843	AAGACAAGAGAIG	0.025	3.49	25.1	5.36e-07
15	18	4	184744875	184826026	GAACAAAGAGGAAGG	0.0345	2.83	22.3	2.35e-06
9	15	5	7529177	7575713	AGAAGAGAA	0.012	6.08	22.5	2.12e-06
15	22	5	15843597	16081670	AAAGAGCAAAGGGAG	0.0181	4.08	22.8	1.83e-06
16	23	5	15843597	16103046	AAAGAGCAAAGGGAGG	0.0179	4.05	22.5	2.09e-06
12	16	5	15943683	16081670	GAGCAAAGGGAG	0.0282	3.24	22.8	1.81e-06
13	16	5	15943683	16103046	GAGCAAAGGGAGG	0.0275	3.42	25.1	5.44e-07
19	22	5	16607382	16706530	GAGCGAAAAGCGAGAGGAG	0.0128	5	24.2	8.66e-07
20	21	5	16607382	16710763	GAGCGAAAAGCGAGAGGAGG	0.0112	5.09	22.6	1.97e-06
25	22	5	52787926	53082951	AAAGGAAACCAAAAAGAAAAAGAAA	0.019	3.9	23.2	1.47e-06
20	24	5	63877325	64099769	AGAGGACGGGGGAGGACGCA	0.0214	3.58	23	1.59e-06
18	24	5	83226533	83376382	GCGGGGCAAGAAGGGAAA	0.0116	5.09	22.7	1.94e-06
20	29	5	83226533	83378524	GCGGGGCAAGAAGGGAAAAG	0.0103	5.67	23.8	1.05e-06
23	23	5	95084131	95193740	AGGGCACGCGCTAGGGGGGAGGG	0.0181	4.08	23.7	1.12e-06
2	3	5	146407693	146417802	GC	0.219	0.509	22.7	1.87e-06
1	2	5	146417802	146417802	C	0.219	0.506	23.2	1.5e-06
1	2	5	146417802	146417802	A	0.781	1.98	23.2	1.5e-06
19	19	6	14268073	14367567	CGCCCGAGAGGGCCACGCA	0.0437	2.7	23.7	1.12e-06
19	12	6	23524218	23561618	CAGGGGCGGAGACCAGGGG	0.0292	3.08	25.5	4.42e-07
15	16	6	23531829	23561618	GGCGGAGACCAGGGG	0.0303	3.02	25.4	4.66e-07
11	12	6	23536807	23561618	GAGACCAGGGG	0.0321	3.03	26.9	2.16e-07
21	26	6	84264333	84593269	AGAAGGGAAADGCACAAGGIA	0.0134	4.33	22.4	2.21e-06
22	26	6	84264333	84594547	AGAAGGGAAADGCACAAGGIAA	0.0134	4.33	22.4	2.21e-06
24	25	6	103352728	103609631	AGAGCGAGAAGCAAAGCAGACGGA	0.0289	2.98	22.3	2.37e-06
13	22	6	111919108	112000493	GACGGGGCGCAGC	0.0266	2.98	23	1.65e-06
14	23	6	111919108	112006549	GACGGGGCGCAGCG	0.0264	3.02	23.5	1.28e-06
12	22	6	111922979	112000493	ACGGGGCGCAGC	0.0242	3.25	24.5	7.38e-07
13	23	6	111922979	112006549	ACGGGGCGCAGCG	0.024	3.28	24.8	6.23e-07
11	19	6	111935682	112000493	CGGGGCGCAGC	0.0241	3.12	22.6	2.01e-06
12	20	6	111935682	112006549	CGGGGCGCAGCG	0.0238	3.18	23.2	1.44e-06
10	16	6	111944006	112000493	GGGGCGCAGC	0.0316	3.04	24.5	7.41e-07
9	16	6	111949274	112000493	GGGCGCAGC	0.0432	2.69	25.6	4.27e-07
10	17	6	111949274	112006549	GGGCGCAGCG	0.0424	2.66	24.6	7.09e-07
8	12	6	111955435	112000493	GGCGCAGC	0.044	2.48	22.4	2.21e-06
19	16	6	123909246	124180018	AAACAAAGGGGACAAGAGC	0.0571	2.55	23.1	1.56e-06
10	16	6	144125687	144258619	GGAGGAGAGA	0.0175	4.65	23.7	1.15e-06
13	19	6	144125687	144268094	GGAGGAGAGAGAC	0.0153	5.11	25.9	3.59e-07
14	19	6	144125687	144268954	GGAGGAGAGAGACC	0.0134	4.78	26.4	2.8e-07
18	18	6	144125687	144287218	GGAGGAGAGAGACCAGAA	0.0113	4.98	22.9	1.74e-06
19	16	6	144125687	144292587	GGAGGAGAGAGACCAGAAC	0.011	5.21	24.2	8.68e-07
20	18	6	144125687	144304727	GGAGGAGAGAGACCAGAACC	0.011	5.24	24.5	7.33e-07
21	18	6	144125687	144305568	GGAGGAGAGAGACCAGAACCG	0.0109	5.26	24.6	6.94e-07
22	15	6	144125687	144323572	GGAGGAGAGAGACCAGAACCGA	0.0102	5.43	23.8	1.05e-06
9	16	6	144128686	144258619	GAGGAGAGA	0.0169	4.8	23.2	1.45e-06
14	27	6	148803550	148882824	CCGGGAAGAGGGAA	0.0179	5.41	25.1	5.55e-07
15	27	6	148803550	148883305	CCGGGAAGAGGGAAA	0.0179	5.42	25.3	4.84e-07
16	23	6	148803550	148897510	CCGGGAAGAGGGAAAA	0.0133	7.13	24.5	7.48e-07
10	22	6	148838112	148897510	AGAGGGAAAA	0.0493	3.01	25.9	3.52e-07
9	20	6	148846135	148897510	GAGGGAAAA	0.0464	3.15	24.8	6.22e-07
5	9	6	149614563	149691355	CGGAC	0.0448	2.66	23	1.62e-06
4	9	6	149628277	149691355	GGAC	0.0448	2.68	23.3	1.36e-06
8	20	6	151256680	151300056	AAGAGGCA	0.0104	5.65	24.2	8.63e-07
9	20	6	151256680	151301256	AAGAGGCAG	0.0107	5.5	24.1	9.36e-07
7	21	6	151621492	151632089	AGAGCGA	0.0119	5.81	23.3	1.38e-06
13	21	6	162538351	162624646	GGAAGGAAGGCAG	0.171	1.84	22.9	1.75e-06
24	17	7	7952201	8019934	AAAAAGGGGAGAGAGGGACAAGAA	0.0185	3.69	23.8	1.07e-06
22	23	7	49884883	50250354	TAGAGAAAAAAAGACAGGCAAA	0.0458	2.6	23.6	1.21e-06
16	18	7	76722256	76907750	AGAGGAGAGGAGAGGA	0.0282	3.23	23.1	1.53e-06
17	18	7	76722256	76909035	AGAGGAGAGGAGAGGAG	0.0271	3.29	23.5	1.27e-06
18	20	7	76722256	76911470	AGAGGAGAGGAGAGGAGA	0.0265	3.3	23.9	1.04e-06
24	20	7	76810828	76950035	GGAGAGGAGAGGAGAAAAGAGACG	0.0213	3.98	24.1	9.37e-07
25	21	7	76810828	76950699	GGAGAGGAGAGGAGAAAAGAGACGG	0.0213	4	24.6	7.12e-07
13	19	7	136971101	137059416	GAGAGGGGGCAAA	0.0268	3.36	25.2	5.07e-07
12	19	7	136972986	137059416	AGAGGGGGCAAA	0.0345	3.27	26.6	2.45e-07
11	22	7	136974025	137059416	GAGGGGGCAAA	0.029	3.43	26.3	2.86e-07
7	11	7	137003404	137059416	GGGCAAA	0.0354	2.78	22.9	1.67e-06
19	22	7	139696268	139846892	AGCAAGAAAGGCAAAGAGG	0.0165	4.25	22.3	2.3e-06
18	23	7	139702440	139846892	GCAAGAAAGGCAAAGAGG	0.0182	4.19	24	9.83e-07
19	25	7	139702440	139884494	GCAAGAAAGGCAAAGAGGG	0.0169	4.13	22.5	2.15e-06
24	26	7	139702440	139914961	GCAAGAAAGGCAAAGAGGGGGAAG	0.0153	4.4	22.4	2.23e-06
25	26	7	139702440	139917668	GCAAGAAAGGCAAAGAGGGGGAAGG	0.0154	4.35	22.2	2.42e-06
17	21	7	139704563	139846892	CAAGAAAGGCAAAGAGG	0.019	4.33	25.7	3.98e-07
16	20	7	139707140	139846892	AAGAAAGGCAAAGAGG	0.0191	4.22	24.2	8.51e-07
15	16	7	139969089	140001939	AAGAGGAGAAGAGAA	0.0339	2.78	23.4	1.29e-06
16	16	7	139969089	140007939	AAGAGGAGAAGAGAAG	0.0339	2.78	23.4	1.3e-06
11	19	7	139975457	139995647	AGAGGAGAAGA	0.0367	2.73	24.6	7.15e-07
12	19	7	139975457	140000505	AGAGGAGAAGAG	0.0367	2.73	24.6	7.16e-07
13	19	7	139975457	140001434	AGAGGAGAAGAGA	0.037	2.76	25.4	4.77e-07
14	20	7	139975457	140001939	AGAGGAGAAGAGAA	0.0356	2.9	27.2	1.88e-07
15	20	7	139975457	140007939	AGAGGAGAAGAGAAG	0.0356	2.9	27.2	1.87e-07
16	20	7	139975457	140010051	AGAGGAGAAGAGAAGA	0.0347	2.78	24.1	9.21e-07
17	21	7	139975457	140014739	AGAGGAGAAGAGAAGAG	0.0347	2.78	24.1	9.07e-07
18	25	7	139975457	140020787	AGAGGAGAAGAGAAGAGG	0.0346	2.79	24.3	8.3e-07
19	24	7	139975457	140024052	AGAGGAGAAGAGAAGAGGG	0.0348	2.81	25.1	5.34e-07
20	23	7	139975457	140033135	AGAGGAGAAGAGAAGAGGGG	0.0344	2.71	23	1.65e-06
20	17	8	22613172	22713012	GGGGGGGAGAGAAAAAGAAG	0.0231	3.25	23.2	1.47e-06
21	17	8	22613172	22730082	GGGGGGGAGAGAAAAAGAAGG	0.0208	3.43	22.7	1.88e-06
16	25	8	27819749	27885843	GGGAACAGGGACAAGG	0.0134	4.84	22.3	2.28e-06
15	11	8	60060836	60200732	GGGAAAGGCCGAGAG	0.0278	3.43	24.6	7.13e-07
14	13	8	60063190	60200732	GGAAAGGCCGAGAG	0.0253	3.59	26.1	3.21e-07
24	17	8	60063190	60413073	GGAAAGGCCGAGAGGAAAACAAAA	0.0194	3.39	22.4	2.22e-06
13	12	8	60093954	60200732	GAAAGGCCGAGAG	0.0285	3.41	25.8	3.73e-07
12	13	8	60097745	60200732	AAAGGCCGAGAG	0.0283	3.4	25	5.59e-07
11	13	8	60098543	60200732	AAGGCCGAGAG	0.0261	3.48	23.8	1.05e-06
10	12	8	60132194	60200732	AGGCCGAGAG	0.028	3.5	26.1	3.21e-07
9	13	8	60153096	60200732	GGCCGAGAG	0.0266	3.62	26.1	3.29e-07
8	13	8	60164180	60200732	GCCGAGAG	0.0278	3.35	23.5	1.24e-06
7	9	8	60178721	60200732	CCGAGAG	0.0273	3.36	23.1	1.5e-06
6	9	8	60179086	60200732	CGAGAG	0.0277	3.34	23.2	1.48e-06
24	19	9	658446	770667	AGAAAAAGACAGAAGAGGAGGCAG	0.0357	2.73	22.5	2.11e-06
25	19	9	658446	776349	AGAAAAAGACAGAAGAGGAGGCAGA	0.0359	2.76	23.1	1.55e-06
18	23	9	680714	776349	GACAGAAGAGGAGGCAGA	0.0311	2.95	22.9	1.68e-06
16	23	9	8805462	8865925	GGGGAGAAAGAAGAGG	0.0178	4.17	22.5	2.09e-06
18	18	9	13071072	13453984	GGAAAGGAAGGGGCGAAC	0.0508	2.46	22.6	1.97e-06
17	16	9	13088211	13453984	GAAAGGAAGGGGCGAAC	0.0493	2.62	26.3	2.99e-07
18	18	9	13088211	13458523	GAAAGGAAGGGGCGAACG	0.0479	2.59	25.3	4.89e-07
15	18	9	13093910	13453984	AAGGAAGGGGCGAAC	0.0682	2.43	26.5	2.59e-07
16	17	9	13093910	13458523	AAGGAAGGGGCGAACG	0.0616	2.49	27	1.98e-07
17	19	9	13093910	13466310	AAGGAAGGGGCGAACGG	0.0433	2.7	22.6	2.05e-06
20	19	9	13093910	13469705	AAGGAAGGGGCGAACGGAAG	0.0404	2.65	22.6	1.97e-06
21	20	9	13093910	13492623	AAGGAAGGGGCGAACGGAAGA	0.0396	2.74	24.4	7.71e-07
22	19	9	13093910	13509186	AAGGAAGGGGCGAACGGAAGAA	0.0272	3.45	25.7	3.94e-07
23	18	9	13093910	13510394	AAGGAAGGGGCGAACGGAAGAAC	0.0272	3.38	25.2	5.3e-07
24	18	9	13093910	13513347	AAGGAAGGGGCGAACGGAAGAACA	0.0274	3.39	25.4	4.64e-07
25	16	9	13093910	13516313	AAGGAAGGGGCGAACGGAAGAACAG	0.0279	3.39	26.3	2.98e-07
14	17	9	13096758	13453984	AGGAAGGGGCGAAC	0.0596	2.43	23.8	1.08e-06
20	21	9	13096758	13492623	AGGAAGGGGCGAACGGAAGA	0.0378	2.8	23.3	1.42e-06
23	20	9	13096758	13513347	AGGAAGGGGCGAACGGAAGAACA	0.022	3.65	22.6	2.03e-06
24	19	9	13096758	13516313	AGGAAGGGGCGAACGGAAGAACAG	0.0211	3.92	24.2	8.79e-07
25	19	9	13096758	13526525	AGGAAGGGGCGAACGGAAGAACAGC	0.021	3.9	24	9.54e-07
13	18	9	13099797	13453984	GGAAGGGGCGAAC	0.0595	2.37	22.4	2.2e-06
12	19	9	13108794	13453984	GAAGGGGCGAAC	0.0552	2.4	22.7	1.86e-06
13	18	9	13108794	13458523	GAAGGGGCGAACG	0.0519	2.47	24.1	9.13e-07
19	23	9	13108794	13509186	GAAGGGGCGAACGGAAGAA	0.0204	4.3	27.6	1.52e-07
20	23	9	13108794	13510394	GAAGGGGCGAACGGAAGAAC	0.0202	4.29	27.4	1.67e-07
21	23	9	13108794	13513347	GAAGGGGCGAACGGAAGAACA	0.0183	4.12	24.2	8.76e-07
22	20	9	13108794	13516313	GAAGGGGCGAACGGAAGAACAG	0.0168	4.59	25.1	5.43e-07
23	18	9	13108794	13526525	GAAGGGGCGAACGGAAGAACAGC	0.0166	4.55	25.2	5.27e-07
24	16	9	13108794	13530711	GAAGGGGCGAACGGAAGAACAGCG	0.0168	4.37	24	9.51e-07
17	18	9	13112331	13492623	AAGGGGCGAACGGAAGA	0.0479	2.58	24.2	8.53e-07
18	22	9	13112331	13509186	AAGGGGCGAACGGAAGAA	0.0291	3.4	25.6	4.27e-07
19	22	9	13112331	13510394	AAGGGGCGAACGGAAGAAC	0.0289	3.38	25.5	4.43e-07
14	18	9	13158958	13469565	AGGGGCGAACGGAA	0.0493	2.55	23.7	1.12e-06
15	18	9	13158958	13469705	AGGGGCGAACGGAAG	0.0496	2.54	23.6	1.2e-06
16	17	9	13158958	13492623	AGGGGCGAACGGAAGA	0.0481	2.6	24.8	6.3e-07
17	22	9	13158958	13509186	AGGGGCGAACGGAAGAA	0.0272	3.29	22.8	1.79e-06
18	22	9	13158958	13510394	AGGGGCGAACGGAAGAAC	0.0271	3.31	22.9	1.69e-06
19	22	9	13158958	13513347	AGGGGCGAACGGAAGAACA	0.026	3.5	23.6	1.2e-06
20	22	9	13158958	13516313	AGGGGCGAACGGAAGAACAG	0.0244	3.59	23.2	1.42e-06
21	21	9	13158958	13526525	AGGGGCGAACGGAAGAACAGC	0.0252	3.53	23.4	1.3e-06
11	17	9	13177389	13466310	GGGGCGAACGG	0.0529	2.54	23.9	1.03e-06
12	17	9	13177389	13468616	GGGGCGAACGGA	0.0527	2.55	24.5	7.39e-07
13	18	9	13177389	13469565	GGGGCGAACGGAA	0.0559	2.53	25.4	4.56e-07
11	17	9	13267800	13468616	GGGCGAACGGA	0.0564	2.48	24.6	6.95e-07
12	16	9	13267800	13469565	GGGCGAACGGAA	0.0543	2.69	28	1.24e-07
14	15	9	13267800	13492623	GGGCGAACGGAAGA	0.0537	2.66	27.9	1.3e-07
15	20	9	13267800	13509186	GGGCGAACGGAAGAA	0.0347	3.27	25.8	3.88e-07
16	20	9	13267800	13510394	GGGCGAACGGAAGAAC	0.0344	3.23	25.1	5.38e-07
17	20	9	13267800	13513347	GGGCGAACGGAAGAACA	0.0336	3.23	23.5	1.24e-06
11	16	9	13269740	13469565	GGCGAACGGAA	0.0533	2.55	24.4	7.7e-07
12	16	9	13269740	13469705	GGCGAACGGAAG	0.0537	2.54	24.2	8.47e-07
13	15	9	13269740	13492623	GGCGAACGGAAGA	0.0525	2.56	25.2	5.22e-07
18	15	9	130619637	130886778	GCAGGAGAACAGGGACAG	0.0145	5.4	22.4	2.27e-06
21	20	10	1680293	1753115	CGAAAAGCGCGGGAAGCGAGC	0.01	6.11	22.3	2.35e-06
12	27	10	12314997	12402466	GCAGAGGAAAGA	0.0107	5.37	22.8	1.82e-06
6	12	10	55293890	55334005	AAAAGG	0.0148	4.48	22.9	1.75e-06
23	21	10	60000832	60365975	CGGAGCACGGGAGGAGCGAAAGA	0.0225	3.26	22.4	2.27e-06
24	22	10	60000832	60369477	CGGAGCACGGGAGGAGCGAAAGAG	0.0226	3.26	22.3	2.33e-06
16	15	10	95387300	95503759	GGAGGGAAGAAAGGCA	0.0271	3.01	22.4	2.24e-06
4	9	10	133961494	133977531	GGAG	0.0114	5.28	22.3	2.38e-06
5	11	10	133961494	133985847	GGAGC	0.0113	5.37	22.6	1.96e-06
6	14	10	133961494	134002122	GGAGCG	0.0109	5.44	22.7	1.88e-06
3	7	10	133966552	133977531	GAG	0.0156	4.43	26	3.45e-07
4	8	10	133966552	133985847	GAGC	0.0156	4.41	25.8	3.83e-07
5	11	10	133966552	134002122	GAGCG	0.0156	4.45	26.1	3.31e-07
6	12	10	133966552	134007114	GAGCGA	0.0131	4.64	22.6	2.01e-06
24	18	11	29249635	29477079	AAGAAAGAAGGAGAGAAGGGGCCA	0.038	2.66	22.9	1.74e-06
13	19	11	29250406	29385292	GAAAGAAGGAGAG	0.0396	2.87	22.5	2.08e-06
14	20	11	29250406	29404798	GAAAGAAGGAGAGA	0.0416	2.81	25.2	5.21e-07
15	20	11	29250406	29413728	GAAAGAAGGAGAGAA	0.0421	2.86	28	1.19e-07
16	22	11	29250406	29414130	GAAAGAAGGAGAGAAG	0.0419	2.83	27.6	1.51e-07
17	20	11	29250406	29428392	GAAAGAAGGAGAGAAGG	0.0422	2.82	27.5	1.54e-07
18	20	11	29250406	29449099	GAAAGAAGGAGAGAAGGG	0.0422	2.81	27.5	1.54e-07
22	22	11	29250406	29477079	GAAAGAAGGAGAGAAGGGGCCA	0.0314	2.85	22.7	1.87e-06
25	15	11	29272080	29527661	AAGAAGGAGAGAAGGGGCCACAGCA	0.012	4.72	22.6	1.99e-06
13	18	11	29275928	29414130	AGAAGGAGAGAAG	0.0497	2.48	22.4	2.21e-06
14	18	11	29275928	29428392	AGAAGGAGAGAAGG	0.049	2.52	22.9	1.72e-06
15	18	11	29275928	29449099	AGAAGGAGAGAAGGG	0.0492	2.51	22.9	1.74e-06
21	26	11	29275928	29500160	AGAAGGAGAGAAGGGGCCACA	0.0224	3.54	24.9	6.16e-07
22	22	11	29275928	29512184	AGAAGGAGAGAAGGGGCCACAG	0.0178	4.08	25.1	5.32e-07
23	20	11	29275928	29517230	AGAAGGAGAGAAGGGGCCACAGC	0.0178	4.15	25.9	3.63e-07
24	19	11	29275928	29527661	AGAAGGAGAGAAGGGGCCACAGCA	0.0181	4.1	26	3.39e-07
25	16	11	29275928	29532586	AGAAGGAGAGAAGGGGCCACAGCAA	0.0181	3.73	22.3	2.39e-06
10	17	11	29290569	29404798	GAAGGAGAGA	0.0481	2.65	24.2	8.58e-07
11	18	11	29290569	29413728	GAAGGAGAGAA	0.0491	2.61	24.7	6.61e-07
12	18	11	29290569	29414130	GAAGGAGAGAAG	0.0486	2.64	26.1	3.2e-07
13	18	11	29290569	29428392	GAAGGAGAGAAGG	0.0487	2.63	26.1	3.25e-07
14	18	11	29290569	29449099	GAAGGAGAGAAGGG	0.0486	2.64	26.1	3.17e-07
18	21	11	29290569	29477079	GAAGGAGAGAAGGGGCCA	0.0367	2.76	23.6	1.16e-06
19	21	11	29290569	29490531	GAAGGAGAGAAGGGGCCAC	0.037	2.77	24.1	9.21e-07
20	23	11	29290569	29500160	GAAGGAGAGAAGGGGCCACA	0.0301	3.35	27.7	1.43e-07
21	23	11	29290569	29512184	GAAGGAGAGAAGGGGCCACAG	0.0269	3.64	29	7.28e-08
22	23	11	29290569	29517230	GAAGGAGAGAAGGGGCCACAGC	0.0267	3.6	28.6	9.03e-08
23	23	11	29290569	29527661	GAAGGAGAGAAGGGGCCACAGCA	0.0272	3.5	27.8	1.34e-07
24	20	11	29290569	29532586	GAAGGAGAGAAGGGGCCACAGCAA	0.0272	3.29	25.2	5.29e-07
25	18	11	29290569	29552091	GAAGGAGAGAAGGGGCCACAGCAAA	0.0268	3.36	25.9	3.56e-07
20	22	11	29312419	29512184	AAGGAGAGAAGGGGCCACAG	0.0334	2.98	23.5	1.23e-06
24	22	11	29312419	29552091	AAGGAGAGAAGGGGCCACAGCAAA	0.0294	3.08	22.9	1.73e-06
10	15	11	29332489	29414130	AGGAGAGAAG	0.043	2.69	22.4	2.16e-06
11	16	11	29332489	29428392	AGGAGAGAAGG	0.0426	2.71	22.6	2e-06
12	15	11	29332489	29449099	AGGAGAGAAGGG	0.0429	2.7	22.6	1.98e-06
13	17	11	29332489	29455138	AGGAGAGAAGGGG	0.0427	2.69	22.4	2.19e-06
19	22	11	29332489	29512184	AGGAGAGAAGGGGCCACAG	0.0149	4.37	23.1	1.52e-06
20	22	11	29332489	29517230	AGGAGAGAAGGGGCCACAGC	0.0153	4.3	23.1	1.54e-06
21	21	11	29332489	29527661	AGGAGAGAAGGGGCCACAGCA	0.0156	4.26	23.1	1.5e-06
7	11	11	29346876	29404798	GGAGAGA	0.0503	2.68	22.4	2.26e-06
8	13	11	29346876	29413728	GGAGAGAA	0.0517	2.66	24	9.74e-07
9	14	11	29346876	29414130	GGAGAGAAG	0.0512	2.69	25.5	4.39e-07
10	14	11	29346876	29428392	GGAGAGAAGG	0.0508	2.72	26	3.48e-07
11	15	11	29346876	29449099	GGAGAGAAGGG	0.0506	2.73	26.2	3.13e-07
17	24	11	29346876	29500160	GGAGAGAAGGGGCCACA	0.0245	3.31	23.5	1.28e-06
18	28	11	29346876	29512184	GGAGAGAAGGGGCCACAG	0.0205	3.56	22.2	2.41e-06
19	25	11	29346876	29517230	GGAGAGAAGGGGCCACAGC	0.0206	3.59	22.5	2.07e-06
22	19	11	29346876	29552091	GGAGAGAAGGGGCCACAGCAAA	0.0186	3.88	23.7	1.13e-06
23	20	11	29346876	29575377	GGAGAGAAGGGGCCACAGCAAAA	0.0187	3.86	23.6	1.18e-06
24	20	11	29346876	29577120	GGAGAGAAGGGGCCACAGCAAAAG	0.0187	3.81	23.2	1.48e-06
25	20	11	29346876	29606266	GGAGAGAAGGGGCCACAGCAAAAGA	0.0187	3.81	23.2	1.48e-06
11	18	11	77703983	77749228	CGAGGGGGGGG	0.0108	5.99	22.5	2.09e-06
2	3	11	77727379	77730725	AA	0.691	0.611	22.7	1.94e-06
18	15	11	78819123	78947625	AAGCAAAGAAGAAAAGGG	0.0371	2.97	23.5	1.24e-06
13	28	11	99199746	99337450	ACAGCCCGAGGAC	0.0827	2.17	23.8	1.09e-06
14	29	11	99199746	99349946	ACAGCCCGAGGACA	0.0823	2.16	23.3	1.39e-06
11	24	11	99208859	99329944	CAGCCCGAGGA	0.148	1.79	23.2	1.46e-06
10	24	11	99229526	99337450	GCCCGAGGAC	0.11	2.09	23.6	1.19e-06
11	24	11	99229526	99349946	GCCCGAGGACA	0.11	2.08	23.5	1.24e-06
10	15	11	100486632	100543056	AACGGAAAAA	0.0229	3.27	22.7	1.85e-06
25	20	11	116848329	117177800	CACACGAAAAAAGAGGAGAAAAAAG	0.0114	5.62	22.4	2.21e-06
24	20	11	116896155	117177800	ACACGAAAAAAGAGGAGAAAAAAG	0.0112	5.86	22.8	1.84e-06
23	21	11	116908445	117177800	CACGAAAAAAGAGGAGAAAAAAG	0.0107	6.22	23	1.58e-06
22	24	11	116924978	117182708	CGAAAAAAGAGGAGAAAAAAGA	0.0163	4.49	24.8	6.43e-07
23	24	11	116924978	117183650	CGAAAAAAGAGGAGAAAAAAGAG	0.0167	4.58	26.6	2.45e-07
22	24	11	116928546	117183650	GAAAAAAGAGGAGAAAAAAGAG	0.0152	4.44	22.6	2.01e-06
5	9	11	120544871	120556018	GAAGC	0.0117	4.57	22.5	2.06e-06
6	10	11	120544871	120560994	GAAGCG	0.0116	4.92	24.8	6.47e-07
20	11	11	124570014	124734471	AAAGACAAGGGGAAAGGAGC	0.0538	2.82	28.6	8.78e-08
21	10	11	124570014	124734728	AAAGACAAGGGGAAAGGAGCA	0.0531	2.79	27.8	1.34e-07
19	11	11	124586079	124734471	AAGACAAGGGGAAAGGAGC	0.0493	2.8	25.6	4.28e-07
20	12	11	124586079	124734728	AAGACAAGGGGAAAGGAGCA	0.0478	2.64	22.3	2.29e-06
21	10	11	124586079	124740691	AAGACAAGGGGAAAGGAGCAG	0.0484	2.68	24.4	8.01e-07
22	8	11	124586079	124745346	AAGACAAGGGGAAAGGAGCAGG	0.0477	2.62	22.9	1.74e-06
20	25	11	132829680	132935388	GAAAAGACCGAGGAAGGAAG	0.04	2.86	22.4	2.18e-06
12	15	11	132850055	132913867	AAGACCGAGGAA	0.138	1.91	23.3	1.4e-06
13	19	11	132850055	132914697	AAGACCGAGGAAG	0.12	2.07	24.8	6.3e-07
16	27	11	132850055	132923888	AAGACCGAGGAAGGAA	0.0479	2.87	25	5.67e-07
17	24	11	132850055	132935388	AAGACCGAGGAAGGAAG	0.0383	3.14	24	9.8e-07
11	18	11	132871336	132914697	GACCGAGGAAG	0.251	1.7	23.5	1.27e-06
16	24	12	13482712	13575087	GGAAGAAGAGAAAAGG	0.032	3.02	22.6	2e-06
24	24	12	85293887	85876378	CCACGGGATAAACAGAAADAAAGA	0.0107	5.48	22.7	1.93e-06
25	23	12	85293887	85908396	CCACGGGATAAACAGAAADAAAGAA	0.0107	5.48	22.7	1.91e-06
7	15	12	124708569	124724776	GAAGTGA	0.0839	2.11	22.4	2.22e-06
22	4	12	127882841	128023895	GGGGGCGGGAAGCGCCAAGGGA	0.0129	5.35	23.1	1.54e-06
15	24	12	129163476	129223695	AGAGGAAGGCAAACA	0.0183	3.91	22.3	2.32e-06
16	23	12	129163476	129228730	AGAGGAAGGCAAACAA	0.0145	5.1	24.5	7.57e-07
15	12	13	23231920	23345328	AAAAAGACAAAAGAA	0.0219	4.15	23.9	1.03e-06
16	30	13	50487993	50736491	GCGAAGGAAGACGGAA	0.0168	5.62	24.3	8.08e-07
18	27	13	50487993	50751963	GCGAAGGAAGACGGAAGG	0.0167	5.66	25.4	4.76e-07
23	21	14	33162819	33263359	AGGGAAAAACGGAGGGGGCAAGG	0.0109	7.13	25.9	3.67e-07
24	19	14	33162819	33271488	AGGGAAAAACGGAGGGGGCAAGGA	0.0109	7.01	25	5.69e-07
25	19	14	33162819	33277443	AGGGAAAAACGGAGGGGGCAAGGAA	0.0101	8.23	26.1	3.29e-07
25	21	14	40094694	40267514	GACAACAAAAAAACGGACAAAGGAG	0.119	1.96	26.4	2.75e-07
24	20	14	40109504	40267514	ACAACAAAAAAACGGACAAAGGAG	0.122	1.92	25.5	4.32e-07
25	20	14	40109504	40268501	ACAACAAAAAAACGGACAAAGGAGG	0.122	1.95	26.8	2.22e-07
23	21	14	40110065	40267514	CAACAAAAAAACGGACAAAGGAG	0.126	2.02	29.8	4.72e-08
24	20	14	40110065	40268501	CAACAAAAAAACGGACAAAGGAGG	0.126	2.08	32.7	1.06e-08
22	22	14	40114919	40267514	AACAAAAAAACGGACAAAGGAG	0.146	1.95	26.7	2.36e-07
23	20	14	40114919	40268501	AACAAAAAAACGGACAAAGGAGG	0.144	2.02	30	4.38e-08
25	16	14	40114919	40297086	AACAAAAAAACGGACAAAGGAGGAA	0.0983	2.11	22.6	2.04e-06
21	22	14	40117812	40267514	ACAAAAAAACGGACAAAGGAG	0.128	1.9	25.4	4.73e-07
22	20	14	40117812	40268501	ACAAAAAAACGGACAAAGGAGG	0.126	1.93	26.6	2.5e-07
20	23	14	40118909	40267514	CAAAAAAACGGACAAAGGAG	0.124	1.9	25.4	4.69e-07
21	23	14	40118909	40268501	CAAAAAAACGGACAAAGGAGG	0.123	1.94	27.1	1.97e-07
19	26	14	40125087	40267514	AAAAAAACGGACAAAGGAG	0.141	2.02	30.9	2.68e-08
20	25	14	40125087	40268501	AAAAAAACGGACAAAGGAGG	0.141	2.1	35.2	3e-09
22	23	14	40125087	40297086	AAAAAAACGGACAAAGGAGGAA	0.102	2.08	23.4	1.32e-06
18	18	14	40133821	40267514	AAAAAACGGACAAAGGAG	0.158	1.89	25.2	5.21e-07
19	17	14	40133821	40268501	AAAAAACGGACAAAGGAGG	0.156	1.96	28.7	8.59e-08
17	23	14	40138562	40267514	AAAAACGGACAAAGGAG	0.132	1.92	25.6	4.17e-07
18	20	14	40138562	40268501	AAAAACGGACAAAGGAGG	0.13	1.92	26	3.41e-07
16	21	14	40146809	40267514	AAAACGGACAAAGGAG	0.123	1.86	23.5	1.25e-06
17	21	14	40146809	40268501	AAAACGGACAAAGGAGG	0.123	1.88	24.7	6.67e-07
15	22	14	40155692	40267514	AAACGGACAAAGGAG	0.137	1.96	27.5	1.57e-07
16	22	14	40155692	40268501	AAACGGACAAAGGAGG	0.137	2.03	31.2	2.32e-08
17	24	14	40155692	40282613	AAACGGACAAAGGAGGA	0.0924	2.12	22.6	2.04e-06
14	20	14	40156483	40267514	AACGGACAAAGGAG	0.16	1.88	24.5	7.28e-07
15	20	14	40156483	40268501	AACGGACAAAGGAGG	0.157	1.93	27.3	1.76e-07
13	23	14	40161240	40267514	ACGGACAAAGGAG	0.134	1.93	26.3	3e-07
14	21	14	40161240	40268501	ACGGACAAAGGAGG	0.134	1.94	27.2	1.87e-07
12	22	14	40164269	40267514	CGGACAAAGGAG	0.117	1.88	24.2	8.7e-07
13	21	14	40164269	40268501	CGGACAAAGGAGG	0.118	1.88	24.2	8.79e-07
14	25	14	40164269	40282613	CGGACAAAGGAGGA	0.064	2.28	24.2	8.55e-07
15	23	14	40164269	40297086	CGGACAAAGGAGGAA	0.0642	2.28	24.2	8.61e-07
11	19	14	40166245	40267514	GGACAAAGGAG	0.14	1.93	26.8	2.24e-07
12	19	14	40166245	40268501	GGACAAAGGAGG	0.139	1.96	29	7.39e-08
13	25	14	40166245	40282613	GGACAAAGGAGGA	0.0988	2.19	24.7	6.54e-07
14	26	14	40166245	40297086	GGACAAAGGAGGAA	0.099	2.13	22.9	1.69e-06
10	18	14	40177306	40267514	GACAAAGGAG	0.168	1.86	25.2	5.06e-07
11	20	14	40177306	40268501	GACAAAGGAGG	0.166	1.89	26.9	2.17e-07
12	23	14	40177306	40282613	GACAAAGGAGGA	0.111	2.3	31.3	2.2e-08
13	21	14	40177306	40297086	GACAAAGGAGGAA	0.112	2.24	29.9	4.43e-08
21	24	14	40177306	40343703	GACAAAGGAGGAAAAACIAGG	0.0164	4.4	23.8	1.08e-06
22	18	14	40177306	40345437	GACAAAGGAGGAAAAACIAGGA	0.0149	4.84	25.8	3.7e-07
9	19	14	40188886	40267514	ACAAAGGAG	0.149	1.92	27.8	1.38e-07
10	21	14	40188886	40268501	ACAAAGGAGG	0.15	1.93	28.9	7.62e-08
11	29	14	40188886	40282613	ACAAAGGAGGA	0.109	2.1	23.7	1.1e-06
12	29	14	40188886	40297086	ACAAAGGAGGAA	0.109	2.07	23	1.63e-06
8	16	14	40191412	40267514	CAAAGGAG	0.14	1.93	27.8	1.34e-07
9	19	14	40191412	40268501	CAAAGGAGG	0.14	1.97	29.9	4.45e-08
10	25	14	40191412	40282613	CAAAGGAGGA	0.0845	2.38	28.7	8.28e-08
11	24	14	40191412	40297086	CAAAGGAGGAA	0.0868	2.37	29.3	6.05e-08
7	16	14	40206194	40267514	AAAGGAG	0.191	1.86	24.9	5.92e-07
8	18	14	40206194	40268501	AAAGGAGG	0.191	1.89	26.6	2.54e-07
18	23	14	40206194	40343703	AAAGGAGGAAAAACIAGG	0.0203	4.27	25.5	4.5e-07
19	17	14	40206194	40345437	AAAGGAGGAAAAACIAGGA	0.0204	3.94	23.3	1.35e-06
6	14	14	40214661	40267514	AAGGAG	0.166	1.91	25.5	4.33e-07
7	14	14	40214661	40268501	AAGGAGG	0.167	1.93	27	2.05e-07
8	21	14	40214661	40282613	AAGGAGGA	0.112	2.16	25.3	4.83e-07
9	19	14	40214661	40297086	AAGGAGGAA	0.113	2.13	24.6	6.96e-07
16	26	14	40214661	40341369	AAGGAGGAAAAACIAG	0.0143	5.03	23.3	1.37e-06
17	27	14	40214661	40343703	AAGGAGGAAAAACIAGG	0.0143	5.23	24.8	6.35e-07
5	12	14	40216880	40267514	AGGAG	0.168	1.93	26.6	2.5e-07
6	14	14	40216880	40268501	AGGAGG	0.168	1.98	29.5	5.62e-08
7	20	14	40216880	40282613	AGGAGGA	0.113	2.19	24.9	6.1e-07
8	20	14	40216880	40297086	AGGAGGAA	0.113	2.23	26.6	2.56e-07
4	10	14	40239830	40267514	GGAG	0.172	1.93	26.9	2.17e-07
5	12	14	40239830	40268501	GGAGG	0.172	1.99	30.4	3.5e-08
6	15	14	40239830	40282613	GGAGGA	0.0929	2.24	24.7	6.63e-07
7	17	14	40239830	40297086	GGAGGAA	0.0966	2.21	24.5	7.42e-07
10	16	14	84255342	84282660	AAACCGCCGG	0.144	1.77	22.6	2.02e-06
12	19	14	84255342	84338200	AAACCGCCGGGA	0.141	1.8	23	1.6e-06
22	25	14	104721526	104884605	GGGGGAAACCAGAAGAGGTAAA	0.011	6.8	25.7	3.96e-07
23	25	14	104721526	104884970	GGGGGAAACCAGAAGAGGTAAAA	0.011	6.27	24.1	8.94e-07
25	21	14	104721526	104917657	GGGGGAAACCAGAAGAGGTAAAAAG	0.0104	7.01	27.1	1.97e-07
19	22	14	104764853	104884605	GGAAACCAGAAGAGGTAAA	0.0131	4.99	22.5	2.13e-06
14	20	16	5914267	5961636	AGGGAGAAGGAAGA	0.01	5.33	22.6	2e-06
17	11	16	80192458	80269473	AGAAAGGGAGGACAAGC	0.011	5.03	23.9	1.02e-06
20	20	16	83232053	83310856	AGCAAAGAAAGGGAAAAGGC	0.018	4.27	23.1	1.56e-06
14	19	17	12690902	12840690	AACGGGAGGAACGG	0.0102	6.64	22.5	2.11e-06
12	18	17	72055172	72124966	AAAAAGAGGAGA	0.0454	2.63	23	1.65e-06
13	19	17	72055172	72130512	AAAAAGAGGAGAG	0.0436	2.63	22.2	2.49e-06
23	15	18	4079845	4210788	AAAGCGAGAGAAGGAAGAGCAAC	0.0114	6.19	26.2	3.09e-07
7	11	18	73963655	74030710	AAGCAAA	0.226	0.496	22.6	2.01e-06
19	23	19	4250807	4353174	CACAGAAGAGAGGGCAGCG	0.01	7.11	23.7	1.14e-06
11	20	19	18038782	18078411	AGAGCGAIGGI	0.0279	3.17	22.4	2.26e-06
13	23	19	18038782	18082169	AGAGCGAIGGIGD	0.027	3.21	22.4	2.23e-06
14	22	19	18038782	18083209	AGAGCGAIGGIGDA	0.0273	3.2	22.3	2.31e-06
15	22	19	18038782	18083619	AGAGCGAIGGIGDAC	0.0273	3.19	22.2	2.4e-06
16	27	19	18038782	18086597	AGAGCGAIGGIGDACA	0.0256	3.35	23.6	1.21e-06
17	25	19	18038782	18095251	AGAGCGAIGGIGDACAC	0.0241	3.52	25.4	4.6e-07
18	25	19	18038782	18095769	AGAGCGAIGGIGDACACA	0.0231	3.43	23.6	1.16e-06
19	25	19	18038782	18104155	AGAGCGAIGGIGDACACAG	0.0232	3.42	23.6	1.18e-06
21	14	19	35775441	35921697	AAGAACAGGGGGGGACAAACC	0.0123	4.88	22.5	2.1e-06
22	15	19	35784166	35936004	AGAACAGGGGGGGACAAACCGA	0.0101	5.94	23.3	1.38e-06
17	23	19	35800662	35923858	CAGGGGGGGACAAACCG	0.0121	5.22	22.9	1.71e-06
15	26	19	35837096	35936004	GGGGGGACAAACCGA	0.0152	4.64	23.2	1.46e-06
10	23	19	35871707	35923858	GGACAAACCG	0.0211	3.74	22.6	2e-06
11	24	19	35871707	35936004	GGACAAACCGA	0.0182	4.06	22.7	1.87e-06
12	22	19	35879538	35939534	GACAAACCGAAG	0.0169	4.18	22.6	2.04e-06
10	21	20	8625961	8696722	TAGCGGGCGG	0.0148	5	24	9.5e-07
9	20	20	8626282	8696722	AGCGGGCGG	0.019	4.48	25.1	5.34e-07
16	11	20	57934675	58002599	CGACGAAGCACCAGAA	0.12	1.99	22.4	2.16e-06
24	13	20	59166994	59422619	AAGGGGAGAAGGAGCAGGGGAGGT	0.0108	6.59	26.1	3.26e-07
20	21	20	61998518	62029711	IIGGTGGAGGACGAGAIAGA	0.0394	2.91	24	9.51e-07
9	16	21	20431363	20515410	AAAGAAADG	0.0144	4.2	23.2	1.46e-06
10	16	21	20431363	20517159	AAAGAAADGG	0.0147	4.07	22.5	2.08e-06
11	16	21	20431363	20537661	AAAGAAADGGA	0.0144	4.21	23.3	1.38e-06
25	22	21	22346725	22518097	AGGGGAGGGACAGGAAGAAAAGGAA	0.0102	7.16	24.3	8.04e-07
25	19	21	45373020	45635616	AAGAGCAGAGCGGAGAGGACGGAAA	0.176	1.83	22.9	1.7e-06
8	24	22	18505121	18541497	GGAACAGG	0.0193	3.61	22.8	1.81e-06
23	21	22	26629842	26726045	GAGAAAGGAAGAAGCAAGAGAGG	0.0119	5.53	25.9	3.64e-07
24	19	22	26629842	26726856	GAGAAAGGAAGAAGCAAGAGAGGA	0.0125	4.66	23.9	9.97e-07
25	19	22	26629842	26729373	GAGAAAGGAAGAAGCAAGAGAGGAG	0.0121	5.2	26.6	2.55e-07
13	22	22	26672315	26726856	AAGCAAGAGAGGA	0.0264	3.1	22.7	1.85e-06
17	22	22	26672315	26733689	AAGCAAGAGAGGAGCAG	0.0242	3.38	26.9	2.12e-07
18	20	22	26672315	26737148	AAGCAAGAGAGGAGCAGA	0.0235	3.46	27.8	1.36e-07
19	19	22	26672315	26737680	AAGCAAGAGAGGAGCAGAG	0.0184	3.88	27.5	1.54e-07
10	16	22	26697195	26729373	AAGAGAGGAG	0.0309	2.84	22.7	1.91e-06
11	16	22	26697195	26732144	AAGAGAGGAGC	0.0307	2.85	22.8	1.8e-06
12	15	22	26697195	26732208	AAGAGAGGAGCA	0.0304	2.87	23.3	1.41e-06
13	17	22	26697195	26733689	AAGAGAGGAGCAG	0.0257	3.46	29.5	5.49e-08
14	18	22	26697195	26737148	AAGAGAGGAGCAGA	0.025	3.5	29.8	4.8e-08
15	17	22	26697195	26737680	AAGAGAGGAGCAGAG	0.0227	3.56	29.1	7.05e-08
14	20	22	26702015	26737680	AGAGAGGAGCAGAG	0.0222	3.33	23.2	1.48e-06
11	21	22	26708126	26733689	GAGAGGAGCAG	0.0226	3.29	23.1	1.57e-06
10	21	22	26715393	26733689	AGAGGAGCAG	0.0244	3.43	25.3	4.81e-07
9	17	22	26715923	26733689	GAGGAGCAG	0.0252	3.36	24.9	5.99e-07
25	16	22	44596085	44705240	CGAACAGACGGADACGAGAGAGGAA	0.0147	3.92	23.2	1.45e-06
1	2	23	7848157	7848157	A	0.911	1.88	24.2	8.52e-07
1	2	23	10031996	10031996	I	0.775	1.75	24.4	7.76e-07
2	2	23	10031996	10032000	IC	0.775	1.76	24.5	7.27e-07
1	2	23	10032000	10032000	C	0.775	1.76	24.4	7.63e-07
1	2	23	17391974	17391974	A	0.923	1.91	25.1	5.51e-07
1	2	23	19272752	19272752	T	0.898	1.85	23.2	1.49e-06
4	9	23	22127356	22172545	AGGA	0.0357	3.66	22.7	1.89e-06
6	20	23	22127356	22188778	AGGAGG	0.0284	4.21	22.3	2.37e-06
1	2	23	23383193	23383193	A	0.752	1.7	23	1.59e-06
1	2	23	23706869	23706869	A	0.879	1.84	23.8	1.07e-06
1	2	23	31309350	31309350	A	0.694	1.75	27.1	1.98e-07
1	2	23	31314162	31314162	A	0.902	1.82	22.2	2.42e-06
4	6	23	41161777	41202159	GGAG	0.592	1.66	23.4	1.33e-06
5	6	23	41161777	41203674	GGAGI	0.591	1.66	23.5	1.26e-06
1	2	23	41202159	41202159	G	0.923	1.84	22.5	2.05e-06
2	2	23	41202159	41203674	GI	0.924	1.89	24.2	8.86e-07
1	2	23	41203674	41203674	I	0.924	1.89	24.2	8.86e-07
1	2	23	46175344	46175344	G	0.8	1.75	24.1	9.09e-07
14	17	23	50268200	50644254	GAAGAAGAAGGAGG	0.15	1.95	22.5	2.15e-06
8	13	23	50312307	50583492	AAGAAGAA	0.188	1.89	23.6	1.21e-06
9	13	23	50312307	50590556	AAGAAGAAG	0.188	1.89	23.4	1.33e-06
13	15	23	50312307	50644254	AAGAAGAAGGAGG	0.154	1.95	23.4	1.31e-06
7	12	23	50375773	50621496	AGAAGGA	0.227	1.77	22.5	2.11e-06
8	11	23	50375773	50644074	AGAAGGAG	0.225	1.79	23.4	1.28e-06
9	11	23	50375773	50644254	AGAAGGAGG	0.217	1.84	25.2	5.14e-07
10	13	23	50375773	50654091	AGAAGGAGGA	0.213	1.82	24.2	8.61e-07
8	9	23	50542692	50644254	GAAGGAGG	0.296	1.7	22.9	1.73e-06
9	10	23	50542692	50654091	GAAGGAGGA	0.291	1.71	23.1	1.57e-06
5	6	23	50549471	50621496	AAGGA	0.327	1.7	23.6	1.2e-06
6	6	23	50549471	50644074	AAGGAG	0.326	1.7	23.6	1.19e-06
7	8	23	50549471	50644254	AAGGAGG	0.314	1.72	24.7	6.79e-07
8	9	23	50549471	50654091	AAGGAGGA	0.31	1.73	24.9	6.18e-07
1	2	23	50583492	50583492	A	0.395	1.69	25.4	4.74e-07
2	3	23	50583492	50590556	AG	0.395	1.69	25.4	4.62e-07
3	4	23	50583492	50609614	AGG	0.353	1.75	27.4	1.63e-07
4	5	23	50583492	50621496	AGGA	0.352	1.78	29.2	6.46e-08
5	5	23	50583492	50644074	AGGAG	0.349	1.79	29.7	4.97e-08
6	7	23	50583492	50644254	AGGAGG	0.337	1.8	30.4	3.59e-08
7	8	23	50583492	50654091	AGGAGGA	0.333	1.8	30.4	3.58e-08
1	2	23	50590556	50590556	G	0.41	1.71	27.2	1.85e-07
2	4	23	50590556	50609614	GG	0.359	1.76	28.4	9.96e-08
3	5	23	50590556	50621496	GGA	0.359	1.77	29.1	6.87e-08
4	5	23	50590556	50644074	GGAG	0.356	1.77	28.9	7.75e-08
5	7	23	50590556	50644254	GGAGG	0.344	1.79	29.6	5.2e-08
6	8	23	50590556	50654091	GGAGGA	0.339	1.8	30.5	3.42e-08
1	2	23	62805181	62805181	D	0.929	1.93	24.8	6.41e-07
4	4	23	64334540	65078440	AGGI	0.734	1.69	22.4	2.21e-06
5	5	23	64334540	65115237	AGGIA	0.693	1.68	23.3	1.4e-06
6	5	23	64334540	65115512	AGGIAG	0.693	1.68	23.3	1.4e-06
7	5	23	64334540	65121504	AGGIAGG	0.693	1.68	23.3	1.4e-06
8	5	23	64334540	65124301	AGGIAGGG	0.693	1.68	23.3	1.4e-06
9	5	23	64334540	65130104	AGGIAGGGA	0.693	1.68	23.3	1.4e-06
10	5	23	64334540	65132203	AGGIAGGGAG	0.693	1.68	23	1.65e-06
11	5	23	64334540	65167272	AGGIAGGGAGG	0.692	1.68	23.1	1.57e-06
12	5	23	64334540	65167292	AGGIAGGGAGGA	0.692	1.68	23.1	1.57e-06
13	5	23	64334540	65169993	AGGIAGGGAGGAA	0.692	1.68	23.1	1.57e-06
14	5	23	64334540	65175207	AGGIAGGGAGGAAA	0.692	1.68	23.1	1.57e-06
15	5	23	64334540	65179142	AGGIAGGGAGGAAAA	0.692	1.68	23.1	1.57e-06
16	5	23	64334540	65180462	AGGIAGGGAGGAAAAT	0.692	1.68	23.1	1.57e-06
17	5	23	64334540	65180482	AGGIAGGGAGGAAAATG	0.692	1.68	23.1	1.57e-06
18	5	23	64334540	65188031	AGGIAGGGAGGAAAATGA	0.692	1.68	23.1	1.57e-06
19	5	23	64334540	65191141	AGGIAGGGAGGAAAATGAC	0.692	1.68	23.1	1.57e-06
20	5	23	64334540	65193018	AGGIAGGGAGGAAAATGACA	0.692	1.68	23.1	1.57e-06
21	5	23	64334540	65201011	AGGIAGGGAGGAAAATGACAA	0.689	1.66	22.4	2.17e-06
22	5	23	64334540	65205926	AGGIAGGGAGGAAAATGACAAA	0.689	1.66	22.4	2.17e-06
23	5	23	64334540	65206855	AGGIAGGGAGGAAAATGACAAAG	0.689	1.66	22.4	2.17e-06
24	5	23	64334540	65207701	AGGIAGGGAGGAAAATGACAAAGG	0.689	1.66	22.4	2.17e-06
25	5	23	64334540	65213985	AGGIAGGGAGGAAAATGACAAAGGC	0.689	1.66	22.4	2.17e-06
4	5	23	64592435	65115237	GGIA	0.702	1.7	24	9.58e-07
5	5	23	64592435	65115512	GGIAG	0.702	1.68	23	1.62e-06
6	5	23	64592435	65121504	GGIAGG	0.702	1.68	23	1.62e-06
7	5	23	64592435	65124301	GGIAGGG	0.702	1.68	23	1.62e-06
8	5	23	64592435	65130104	GGIAGGGA	0.702	1.68	23	1.62e-06
9	5	23	64592435	65132203	GGIAGGGAG	0.702	1.67	22.7	1.91e-06
10	5	23	64592435	65167272	GGIAGGGAGG	0.701	1.68	22.8	1.82e-06
11	5	23	64592435	65167292	GGIAGGGAGGA	0.701	1.68	22.8	1.82e-06
12	5	23	64592435	65169993	GGIAGGGAGGAA	0.701	1.68	22.8	1.82e-06
13	5	23	64592435	65175207	GGIAGGGAGGAAA	0.701	1.68	22.8	1.82e-06
14	5	23	64592435	65179142	GGIAGGGAGGAAAA	0.701	1.68	22.8	1.82e-06
15	5	23	64592435	65180462	GGIAGGGAGGAAAAT	0.701	1.68	22.8	1.82e-06
16	5	23	64592435	65180482	GGIAGGGAGGAAAATG	0.701	1.68	22.8	1.82e-06
17	5	23	64592435	65188031	GGIAGGGAGGAAAATGA	0.701	1.68	22.8	1.82e-06
18	5	23	64592435	65191141	GGIAGGGAGGAAAATGAC	0.701	1.68	22.8	1.82e-06
19	5	23	64592435	65193018	GGIAGGGAGGAAAATGACA	0.701	1.68	22.8	1.82e-06
2	3	23	64965828	65078440	GI	0.776	1.74	23.7	1.14e-06
3	4	23	64965828	65115237	GIA	0.728	1.7	23.4	1.34e-06
4	4	23	64965828	65115512	GIAG	0.728	1.7	23.4	1.35e-06
5	4	23	64965828	65121504	GIAGG	0.728	1.7	23.4	1.35e-06
6	4	23	64965828	65124301	GIAGGG	0.728	1.7	23.4	1.35e-06
7	4	23	64965828	65130104	GIAGGGA	0.728	1.7	23.4	1.35e-06
8	5	23	64965828	65132203	GIAGGGAG	0.728	1.7	23.4	1.35e-06
9	5	23	64965828	65167272	GIAGGGAGG	0.728	1.7	23.4	1.28e-06
10	5	23	64965828	65167292	GIAGGGAGGA	0.728	1.7	23.4	1.28e-06
11	5	23	64965828	65169993	GIAGGGAGGAA	0.728	1.7	23.4	1.28e-06
12	5	23	64965828	65175207	GIAGGGAGGAAA	0.728	1.7	23.4	1.28e-06
13	5	23	64965828	65179142	GIAGGGAGGAAAA	0.728	1.7	23.4	1.28e-06
14	5	23	64965828	65180462	GIAGGGAGGAAAAT	0.728	1.7	23.4	1.28e-06
15	5	23	64965828	65180482	GIAGGGAGGAAAATG	0.728	1.7	23.4	1.28e-06
16	5	23	64965828	65188031	GIAGGGAGGAAAATGA	0.728	1.7	23.4	1.28e-06
17	5	23	64965828	65191141	GIAGGGAGGAAAATGAC	0.728	1.7	23.4	1.28e-06
18	5	23	64965828	65193018	GIAGGGAGGAAAATGACA	0.728	1.7	23.4	1.28e-06
19	5	23	64965828	65201011	GIAGGGAGGAAAATGACAA	0.724	1.68	22.8	1.81e-06
20	5	23	64965828	65205926	GIAGGGAGGAAAATGACAAA	0.724	1.68	22.8	1.81e-06
21	4	23	64965828	65206855	GIAGGGAGGAAAATGACAAAG	0.724	1.68	22.8	1.81e-06
22	4	23	64965828	65207701	GIAGGGAGGAAAATGACAAAGG	0.724	1.68	22.8	1.81e-06
23	4	23	64965828	65213985	GIAGGGAGGAAAATGACAAAGGC	0.724	1.68	22.8	1.81e-06
24	4	23	64965828	65218271	GIAGGGAGGAAAATGACAAAGGCC	0.724	1.68	22.8	1.81e-06
25	5	23	64965828	65222777	GIAGGGAGGAAAATGACAAAGGCCA	0.723	1.69	23.1	1.57e-06
2	3	23	65078440	65115237	IA	0.728	1.7	23.4	1.31e-06
3	3	23	65078440	65115512	IAG	0.728	1.7	23.4	1.35e-06
4	3	23	65078440	65121504	IAGG	0.728	1.7	23.4	1.35e-06
5	3	23	65078440	65124301	IAGGG	0.728	1.7	23.4	1.35e-06
6	3	23	65078440	65130104	IAGGGA	0.728	1.7	23.4	1.35e-06
7	4	23	65078440	65132203	IAGGGAG	0.728	1.7	23.4	1.35e-06
8	4	23	65078440	65167272	IAGGGAGG	0.728	1.7	23.4	1.28e-06
9	4	23	65078440	65167292	IAGGGAGGA	0.728	1.7	23.4	1.28e-06
10	4	23	65078440	65169993	IAGGGAGGAA	0.728	1.7	23.4	1.28e-06
11	4	23	65078440	65175207	IAGGGAGGAAA	0.728	1.7	23.4	1.28e-06
12	4	23	65078440	65179142	IAGGGAGGAAAA	0.728	1.7	23.4	1.28e-06
13	4	23	65078440	65180462	IAGGGAGGAAAAT	0.728	1.7	23.4	1.28e-06
14	4	23	65078440	65180482	IAGGGAGGAAAATG	0.728	1.7	23.4	1.28e-06
15	4	23	65078440	65188031	IAGGGAGGAAAATGA	0.728	1.7	23.4	1.28e-06
16	4	23	65078440	65191141	IAGGGAGGAAAATGAC	0.728	1.7	23.4	1.28e-06
17	4	23	65078440	65193018	IAGGGAGGAAAATGACA	0.728	1.7	23.4	1.28e-06
18	4	23	65078440	65201011	IAGGGAGGAAAATGACAA	0.724	1.68	22.8	1.81e-06
19	4	23	65078440	65205926	IAGGGAGGAAAATGACAAA	0.724	1.68	22.8	1.81e-06
20	4	23	65078440	65206855	IAGGGAGGAAAATGACAAAG	0.724	1.68	22.8	1.81e-06
21	4	23	65078440	65207701	IAGGGAGGAAAATGACAAAGG	0.724	1.68	22.8	1.81e-06
22	4	23	65078440	65213985	IAGGGAGGAAAATGACAAAGGC	0.724	1.68	22.8	1.81e-06
23	4	23	65078440	65218271	IAGGGAGGAAAATGACAAAGGCC	0.724	1.68	22.8	1.81e-06
24	5	23	65078440	65222777	IAGGGAGGAAAATGACAAAGGCCA	0.723	1.69	23.1	1.57e-06
25	5	23	65078440	65225216	IAGGGAGGAAAATGACAAAGGCCAA	0.723	1.69	23.1	1.57e-06
1	2	23	67805781	67805781	I	0.894	1.8	22.7	1.94e-06
1	2	23	67836951	67836951	G	0.905	1.85	23.9	9.89e-07
2	3	23	67836951	67854641	GG	0.905	1.85	23.8	1.05e-06
1	2	23	67854641	67854641	G	0.915	1.89	24.9	5.89e-07
1	2	23	70433116	70433116	C	0.792	1.75	23.8	1.07e-06
1	2	23	77379935	77379935	G	0.937	1.88	22.9	1.67e-06
1	2	23	87177392	87177392	A	0.941	1.92	24.5	7.44e-07
1	2	23	87200585	87200585	G	0.939	1.89	23.7	1.12e-06
1	2	23	87934140	87934140	G	0.935	1.86	22.3	2.38e-06
2	2	23	87934140	87970148	GA	0.935	1.86	22.3	2.38e-06
1	2	23	87970148	87970148	A	0.935	1.86	22.3	2.38e-06
1	2	23	95641058	95641058	G	0.843	1.78	22.7	1.92e-06
1	2	23	104635803	104635803	A	0.933	1.85	22.4	2.16e-06
2	3	23	109515694	109537062	GA	0.512	1.63	22.2	2.44e-06
1	2	23	109537062	109537062	A	0.583	1.64	22.9	1.69e-06
1	2	23	117973846	117973846	C	0.528	1.71	26.3	2.93e-07
2	3	23	117973846	117989626	CA	0.523	1.69	25.4	4.61e-07
12	24	23	122615655	122926993	GGAGAGAAGGAA	0.059	2.7	23.4	1.33e-06
13	23	23	122629664	123045641	GAGAGAAGGAAAA	0.0383	3.36	23.2	1.46e-06
1	2	23	123639172	123639172	G	0.818	1.75	22.7	1.94e-06
2	3	23	123639172	123639756	GG	0.78	1.79	25.7	3.91e-07
1	2	23	123639756	123639756	G	0.78	1.73	23.2	1.45e-06
10	13	23	123656466	123872374	AAAGAGAAAA	0.0944	2.19	22.4	2.26e-06
11	13	23	123656466	123873714	AAAGAGAAAAG	0.0943	2.19	22.4	2.25e-06
12	14	23	123656466	124102283	AAAGAGAAAAGG	0.0645	2.59	24	9.73e-07
13	17	23	123656466	124114154	AAAGAGAAAAGGG	0.0642	2.54	23.1	1.54e-06
14	15	23	123656466	124192448	AAAGAGAAAAGGGC	0.0594	2.65	22.8	1.81e-06
11	14	23	123676872	124102283	AAGAGAAAAGG	0.0741	2.43	22.7	1.87e-06
12	16	23	123676872	124114154	AAGAGAAAAGGG	0.0734	2.4	22.2	2.44e-06
7	10	23	123713861	124102283	GAAAAGG	0.0891	2.29	22.5	2.09e-06
8	12	23	123713861	124114154	GAAAAGGG	0.0886	2.32	23.2	1.44e-06
7	11	23	123735551	124114154	AAAAGGG	0.0944	2.27	23.1	1.55e-06
5	4	23	124935514	125061187	ACAGA	0.657	1.65	22.4	2.27e-06
4	4	23	124942286	125061187	CAGA	0.657	1.65	22.4	2.27e-06
3	4	23	124956803	125061187	AGA	0.657	1.65	22.4	2.24e-06
14	14	23	126886504	127466857	AGGAAAAAGGAAAG	0.0196	4.27	23.6	1.16e-06
16	16	23	126886504	127528898	AGGAAAAAGGAAAGAG	0.0118	5.71	22.5	2.11e-06
23	18	23	126886504	127774845	AGGAAAAAGGAAAGAGAAGGGGC	0.0106	6.11	22.2	2.42e-06
13	13	23	126889632	127466857	GGAAAAAGGAAAG	0.0205	4.06	23.1	1.53e-06
12	12	23	126898273	127466857	GAAAAAGGAAAG	0.0206	4.06	23.1	1.57e-06
11	12	23	126906729	127466857	AAAAAGGAAAG	0.0202	4.16	23.8	1.07e-06
10	12	23	126980225	127466857	AAAAGGAAAG	0.0203	4.14	23.6	1.18e-06
9	12	23	127019012	127466857	AAAGGAAAG	0.0206	4.06	23.1	1.56e-06
14	14	23	127130606	127764381	GGAAAGAGAAGGGG	0.0104	6.5	22.7	1.88e-06
15	15	23	127130606	127774845	GGAAAGAGAAGGGGC	0.0106	6.18	22.5	2.11e-06
16	19	23	127130606	127796993	GGAAAGAGAAGGGGCG	0.0106	6.18	22.4	2.17e-06
20	24	23	127526851	127973550	AGAAGGGGCGGCAGGAGGGG	0.0108	6.38	23.1	1.56e-06
21	23	23	127526851	127984742	AGAAGGGGCGGCAGGAGGGGG	0.0111	6.02	22.3	2.37e-06
22	23	23	127526851	128026366	AGAAGGGGCGGCAGGAGGGGGG	0.0111	6.02	22.4	2.26e-06
23	23	23	127526851	128045090	AGAAGGGGCGGCAGGAGGGGGGC	0.011	6.38	24.2	8.62e-07
24	23	23	127526851	128048524	AGAAGGGGCGGCAGGAGGGGGGCA	0.011	6.41	24.3	8.11e-07
25	25	23	127526851	128048545	AGAAGGGGCGGCAGGAGGGGGGCAA	0.011	6.47	25	5.82e-07
11	18	23	127589381	127864621	AAGGGGCGGCA	0.0153	5.53	25.8	3.71e-07
12	20	23	127589381	127894478	AAGGGGCGGCAG	0.0153	5.53	25.8	3.85e-07
13	20	23	127589381	127901446	AAGGGGCGGCAGG	0.0156	5.57	26.9	2.18e-07
14	20	23	127589381	127913575	AAGGGGCGGCAGGA	0.0156	5.55	26.7	2.34e-07
15	21	23	127589381	127933670	AAGGGGCGGCAGGAG	0.0157	5.59	27.2	1.83e-07
16	22	23	127589381	127941251	AAGGGGCGGCAGGAGG	0.0153	6.03	30	4.26e-08
17	23	23	127589381	127948120	AAGGGGCGGCAGGAGGG	0.0153	6.03	29.9	4.61e-08
18	23	23	127589381	127973550	AAGGGGCGGCAGGAGGGG	0.0149	6.37	31.4	2.06e-08
19	23	23	127589381	127984742	AAGGGGCGGCAGGAGGGGG	0.0149	6.38	31.5	1.97e-08
20	22	23	127589381	128026366	AAGGGGCGGCAGGAGGGGGG	0.0151	6.38	32.2	1.41e-08
21	22	23	127589381	128045090	AAGGGGCGGCAGGAGGGGGGC	0.0148	6.69	33.4	7.64e-09
22	22	23	127589381	128048524	AAGGGGCGGCAGGAGGGGGGCA	0.0148	6.69	33.4	7.64e-09
23	25	23	127589381	128048545	AAGGGGCGGCAGGAGGGGGGCAA	0.0148	6.64	33.3	7.81e-09
24	25	23	127589381	128048884	AAGGGGCGGCAGGAGGGGGGCAAG	0.0148	6.64	33.3	7.81e-09
25	25	23	127589381	128058708	AAGGGGCGGCAGGAGGGGGGCAAGA	0.0148	6.64	33.3	7.85e-09
19	23	23	127611858	128045090	GGGGCGGCAGGAGGGGGGC	0.0128	5.49	23	1.58e-06
20	23	23	127611858	128048524	GGGGCGGCAGGAGGGGGGCA	0.0128	5.49	23	1.58e-06
21	26	23	127611858	128048545	GGGGCGGCAGGAGGGGGGCAA	0.0129	5.47	23.5	1.23e-06
22	26	23	127611858	128048884	GGGGCGGCAGGAGGGGGGCAAG	0.0129	5.47	23.5	1.23e-06
23	26	23	127611858	128058708	GGGGCGGCAGGAGGGGGGCAAGA	0.0129	5.47	23.5	1.24e-06
24	26	23	127611858	128062367	GGGGCGGCAGGAGGGGGGCAAGAA	0.0129	5.47	23.5	1.24e-06
25	26	23	127611858	128074374	GGGGCGGCAGGAGGGGGGCAAGAAC	0.0131	5.24	22.8	1.84e-06
20	25	23	127715222	128048545	GGGCGGCAGGAGGGGGGCAA	0.0115	5.68	22.2	2.42e-06
21	25	23	127715222	128048884	GGGCGGCAGGAGGGGGGCAAG	0.0115	5.68	22.2	2.42e-06
22	25	23	127715222	128058708	GGGCGGCAGGAGGGGGGCAAGA	0.0115	5.68	22.2	2.45e-06
23	25	23	127715222	128062367	GGGCGGCAGGAGGGGGGCAAGAA	0.0115	5.68	22.2	2.45e-06
7	13	23	127723774	127864621	GGCGGCA	0.0155	5.36	23.6	1.16e-06
8	15	23	127723774	127894478	GGCGGCAG	0.0156	5.3	23.4	1.32e-06
9	16	23	127723774	127901446	GGCGGCAGG	0.016	5.3	24.5	7.46e-07
10	16	23	127723774	127913575	GGCGGCAGGA	0.016	5.29	24.5	7.31e-07
11	17	23	127723774	127933670	GGCGGCAGGAG	0.0161	5.27	24.7	6.73e-07
12	20	23	127723774	127941251	GGCGGCAGGAGG	0.0167	5	25	5.84e-07
13	20	23	127723774	127948120	GGCGGCAGGAGGG	0.0167	5.01	25	5.87e-07
14	22	23	127723774	127973550	GGCGGCAGGAGGGG	0.0164	5.14	25.6	4.14e-07
15	22	23	127723774	127984742	GGCGGCAGGAGGGGG	0.0165	5.14	25.7	3.97e-07
16	22	23	127723774	128026366	GGCGGCAGGAGGGGGG	0.0166	5.11	25.8	3.82e-07
17	22	23	127723774	128045090	GGCGGCAGGAGGGGGGC	0.0163	5.45	28.2	1.08e-07
18	22	23	127723774	128048524	GGCGGCAGGAGGGGGGCA	0.0163	5.45	28.2	1.08e-07
19	25	23	127723774	128048545	GGCGGCAGGAGGGGGGCAA	0.0165	5.45	29.1	6.86e-08
20	25	23	127723774	128048884	GGCGGCAGGAGGGGGGCAAG	0.0165	5.45	29.1	6.86e-08
21	25	23	127723774	128058708	GGCGGCAGGAGGGGGGCAAGA	0.0165	5.45	29.1	6.95e-08
22	25	23	127723774	128062367	GGCGGCAGGAGGGGGGCAAGAA	0.0165	5.45	29.1	6.96e-08
23	25	23	127723774	128074374	GGCGGCAGGAGGGGGGCAAGAAC	0.0166	5.28	28.4	9.94e-08
24	25	23	127723774	128083855	GGCGGCAGGAGGGGGGCAAGAACC	0.0163	5.48	29.4	6e-08
25	24	23	127723774	128085923	GGCGGCAGGAGGGGGGCAAGAACCC	0.0163	5.47	29.3	6.13e-08
20	12	23	127813640	128083855	GCAGGAGGGGGGCAAGAACC	0.0383	2.82	22.5	2.08e-06
21	13	23	127813640	128085923	GCAGGAGGGGGGCAAGAACCC	0.0383	2.82	22.5	2.08e-06
22	14	23	127813640	128091653	GCAGGAGGGGGGCAAGAACCCA	0.0383	2.82	22.5	2.08e-06
23	16	23	127813640	128097565	GCAGGAGGGGGGCAAGAACCCAG	0.0383	2.82	22.5	2.08e-06
24	19	23	127813640	128144130	GCAGGAGGGGGGCAAGAACCCAGG	0.0379	2.87	23	1.58e-06
25	17	23	127813640	128173087	GCAGGAGGGGGGCAAGAACCCAGGA	0.0379	2.87	23.1	1.56e-06
19	11	23	127864091	128083855	CAGGAGGGGGGCAAGAACC	0.0383	2.82	22.5	2.08e-06
20	12	23	127864091	128085923	CAGGAGGGGGGCAAGAACCC	0.0383	2.82	22.5	2.08e-06
21	13	23	127864091	128091653	CAGGAGGGGGGCAAGAACCCA	0.0383	2.82	22.5	2.08e-06
22	15	23	127864091	128097565	CAGGAGGGGGGCAAGAACCCAG	0.0383	2.82	22.5	2.08e-06
23	18	23	127864091	128144130	CAGGAGGGGGGCAAGAACCCAGG	0.0379	2.88	23.2	1.45e-06
24	16	23	127864091	128173087	CAGGAGGGGGGCAAGAACCCAGGA	0.0379	2.88	23.2	1.44e-06
25	17	23	127864091	128186756	CAGGAGGGGGGCAAGAACCCAGGAG	0.0369	3	24.6	7.08e-07
2	3	23	127864621	127894478	AG	0.852	1.76	22.7	1.93e-06
15	10	23	127864621	128058708	AGGAGGGGGGCAAGA	0.0397	2.8	22.8	1.78e-06
21	18	23	127894478	128144130	GGAGGGGGGCAAGAACCCAGG	0.0382	2.82	22.5	2.13e-06
22	18	23	127894478	128173087	GGAGGGGGGCAAGAACCCAGGA	0.0383	2.83	22.6	1.99e-06
23	19	23	127894478	128186756	GGAGGGGGGCAAGAACCCAGGAG	0.0373	2.94	23.8	1.06e-06
20	16	23	127901446	128144130	GAGGGGGGCAAGAACCCAGG	0.0382	2.84	22.6	1.95e-06
21	19	23	127901446	128173087	GAGGGGGGCAAGAACCCAGGA	0.0382	2.83	22.6	1.98e-06
22	21	23	127901446	128186756	GAGGGGGGCAAGAACCCAGGAG	0.0369	2.98	24.4	8.02e-07
23	26	23	127901446	128190265	GAGGGGGGCAAGAACCCAGGAGG	0.0316	3.29	24.6	7.06e-07
24	22	23	127901446	128202425	GAGGGGGGCAAGAACCCAGGAGGA	0.0317	3.29	24.7	6.69e-07
25	20	23	127901446	128245982	GAGGGGGGCAAGAACCCAGGAGGAA	0.0296	3.46	26	3.41e-07
19	17	23	127913575	128144130	AGGGGGGCAAGAACCCAGG	0.0382	2.85	22.8	1.79e-06
20	19	23	127913575	128173087	AGGGGGGCAAGAACCCAGGA	0.0382	2.84	22.8	1.82e-06
21	20	23	127913575	128186756	AGGGGGGCAAGAACCCAGGAG	0.0371	2.97	24.2	8.65e-07
18	16	23	127941251	128173087	GGGGGCAAGAACCCAGGA	0.0382	2.84	22.7	1.88e-06
19	18	23	127941251	128186756	GGGGGCAAGAACCCAGGAG	0.037	2.97	24.1	8.92e-07
20	21	23	127941251	128190265	GGGGGCAAGAACCCAGGAGG	0.0341	3.14	23.7	1.12e-06
21	22	23	127941251	128202425	GGGGGCAAGAACCCAGGAGGA	0.0341	3.11	23.4	1.34e-06
22	23	23	127941251	128245982	GGGGGCAAGAACCCAGGAGGAA	0.0313	3.19	23.3	1.41e-06
23	24	23	127941251	128248932	GGGGGCAAGAACCCAGGAGGAAG	0.0314	3.18	23.2	1.44e-06
24	24	23	127941251	128268623	GGGGGCAAGAACCCAGGAGGAAGA	0.0314	3.18	23.2	1.46e-06
17	14	23	127948120	128173087	GGGGCAAGAACCCAGGA	0.0366	2.87	22.4	2.24e-06
18	17	23	127948120	128186756	GGGGCAAGAACCCAGGAG	0.0352	3.03	24.1	8.98e-07
19	22	23	127948120	128190265	GGGGCAAGAACCCAGGAGG	0.0314	3.32	24.7	6.81e-07
20	22	23	127948120	128202425	GGGGCAAGAACCCAGGAGGA	0.0314	3.3	24.5	7.57e-07
21	21	23	127948120	128245982	GGGGCAAGAACCCAGGAGGAA	0.0285	3.43	24.9	6.02e-07
22	22	23	127948120	128248932	GGGGCAAGAACCCAGGAGGAAG	0.0289	3.39	24.4	7.65e-07
23	22	23	127948120	128268623	GGGGCAAGAACCCAGGAGGAAGA	0.0289	3.39	24.4	7.76e-07
24	21	23	127948120	128272951	GGGGCAAGAACCCAGGAGGAAGAG	0.0284	3.27	22.4	2.17e-06
25	20	23	127948120	128284779	GGGGCAAGAACCCAGGAGGAAGAGG	0.0282	3.31	22.8	1.77e-06
15	13	23	127973550	128144130	GGGCAAGAACCCAGG	0.0367	2.86	22.2	2.47e-06
16	14	23	127973550	128173087	GGGCAAGAACCCAGGA	0.0366	2.88	22.6	2.02e-06
17	15	23	127973550	128186756	GGGCAAGAACCCAGGAG	0.0356	3	23.9	1.04e-06
18	19	23	127973550	128190265	GGGCAAGAACCCAGGAGG	0.0313	3.35	25	5.62e-07
19	20	23	127973550	128202425	GGGCAAGAACCCAGGAGGA	0.0315	3.3	24.4	7.65e-07
20	22	23	127973550	128245982	GGGCAAGAACCCAGGAGGAA	0.0285	3.46	25.2	5.21e-07
21	21	23	127973550	128248932	GGGCAAGAACCCAGGAGGAAG	0.0286	3.45	25.1	5.58e-07
22	22	23	127973550	128268623	GGGCAAGAACCCAGGAGGAAGA	0.0282	3.31	22.9	1.7e-06
7	6	23	127984742	128058708	GGCAAGA	0.0397	2.82	23.1	1.55e-06
12	8	23	127984742	128091653	GGCAAGAACCCA	0.0377	2.84	22.2	2.41e-06
13	10	23	127984742	128097565	GGCAAGAACCCAG	0.0378	2.84	22.2	2.41e-06
14	12	23	127984742	128144130	GGCAAGAACCCAGG	0.0374	2.88	22.6	1.97e-06
15	15	23	127984742	128173087	GGCAAGAACCCAGGA	0.0375	2.91	23.4	1.31e-06
16	17	23	127984742	128186756	GGCAAGAACCCAGGAG	0.0366	3.01	24.6	7.22e-07
11	8	23	128026366	128091653	GCAAGAACCCA	0.0377	2.84	22.2	2.41e-06
12	10	23	128026366	128097565	GCAAGAACCCAG	0.0378	2.84	22.2	2.41e-06
13	12	23	128026366	128144130	GCAAGAACCCAGG	0.0375	2.87	22.7	1.93e-06
14	15	23	128026366	128173087	GCAAGAACCCAGGA	0.0375	2.91	23.4	1.32e-06
15	16	23	128026366	128186756	GCAAGAACCCAGGAG	0.0367	3	24.5	7.41e-07
10	8	23	128045090	128091653	CAAGAACCCA	0.0377	2.84	22.2	2.41e-06
11	10	23	128045090	128097565	CAAGAACCCAG	0.0378	2.84	22.2	2.41e-06
12	12	23	128045090	128144130	CAAGAACCCAGG	0.0375	2.87	22.7	1.93e-06
13	15	23	128045090	128173087	CAAGAACCCAGGA	0.0375	2.91	23.4	1.32e-06
14	16	23	128045090	128186756	CAAGAACCCAGGAG	0.0363	3.05	25.1	5.44e-07
15	19	23	128045090	128190265	CAAGAACCCAGGAGG	0.0315	3.33	25	5.86e-07
16	19	23	128045090	128202425	CAAGAACCCAGGAGGA	0.0316	3.32	25	5.79e-07
17	21	23	128045090	128245982	CAAGAACCCAGGAGGAA	0.0296	3.46	26	3.36e-07
18	21	23	128045090	128248932	CAAGAACCCAGGAGGAAG	0.0299	3.42	25.6	4.25e-07
19	21	23	128045090	128268623	CAAGAACCCAGGAGGAAGA	0.03	3.41	25.5	4.41e-07
20	21	23	128045090	128272951	CAAGAACCCAGGAGGAAGAG	0.0293	3.32	23.7	1.1e-06
21	20	23	128045090	128284779	CAAGAACCCAGGAGGAAGAGG	0.029	3.37	24.2	8.58e-07
22	22	23	128045090	128294466	CAAGAACCCAGGAGGAAGAGGG	0.029	3.37	24.3	8.28e-07
23	22	23	128045090	128326966	CAAGAACCCAGGAGGAAGAGGGA	0.029	3.37	24.3	8.3e-07
25	23	23	128045090	128334610	CAAGAACCCAGGAGGAAGAGGGAGA	0.0183	4.34	22.2	2.42e-06
9	8	23	128048524	128091653	AAGAACCCA	0.0377	2.84	22.2	2.41e-06
10	10	23	128048524	128097565	AAGAACCCAG	0.0378	2.84	22.2	2.41e-06
11	12	23	128048524	128144130	AAGAACCCAGG	0.0375	2.87	22.6	1.98e-06
12	15	23	128048524	128173087	AAGAACCCAGGA	0.0374	2.92	23.5	1.24e-06
13	16	23	128048524	128186756	AAGAACCCAGGAG	0.0366	3.03	24.8	6.35e-07
14	18	23	128048524	128190265	AAGAACCCAGGAGG	0.0318	3.29	24.5	7.36e-07
15	18	23	128048524	128202425	AAGAACCCAGGAGGA	0.032	3.23	23.8	1.08e-06
16	20	23	128048524	128245982	AAGAACCCAGGAGGAA	0.0286	3.44	24.9	6.03e-07
17	21	23	128048524	128248932	AAGAACCCAGGAGGAAG	0.029	3.38	24.3	8.33e-07
18	21	23	128048524	128268623	AAGAACCCAGGAGGAAGA	0.0286	3.25	22.2	2.41e-06
9	12	23	128048884	128144130	GAACCCAGG	0.0378	2.84	22.2	2.46e-06
10	14	23	128048884	128173087	GAACCCAGGA	0.0378	2.87	22.8	1.79e-06
11	14	23	128048884	128186756	GAACCCAGGAG	0.037	2.96	23.9	1.02e-06
9	15	23	128058708	128173087	AACCCAGGA	0.0378	2.87	22.8	1.84e-06
10	14	23	128058708	128186756	AACCCAGGAG	0.0363	3.03	24.6	7.22e-07
11	17	23	128058708	128190265	AACCCAGGAGG	0.0321	3.38	25.7	3.97e-07
12	18	23	128058708	128202425	AACCCAGGAGGA	0.0322	3.35	25.4	4.57e-07
13	20	23	128058708	128245982	AACCCAGGAGGAA	0.0292	3.51	26.1	3.29e-07
14	21	23	128058708	128248932	AACCCAGGAGGAAG	0.0297	3.45	25.6	4.21e-07
15	21	23	128058708	128268623	AACCCAGGAGGAAGA	0.0298	3.43	25.5	4.43e-07
16	21	23	128058708	128272951	AACCCAGGAGGAAGAG	0.0294	3.31	23.6	1.17e-06
17	21	23	128058708	128284779	AACCCAGGAGGAAGAGG	0.0291	3.36	24.1	9.06e-07
18	22	23	128058708	128294466	AACCCAGGAGGAAGAGGG	0.0289	3.37	24.3	8.37e-07
19	21	23	128058708	128326966	AACCCAGGAGGAAGAGGGA	0.029	3.37	24.3	8.35e-07
21	22	23	128058708	128334610	AACCCAGGAGGAAGAGGGAGA	0.0191	4.27	22.9	1.73e-06
22	21	23	128058708	128346612	AACCCAGGAGGAAGAGGGAGAA	0.0188	4.4	23.5	1.28e-06
23	21	23	128058708	128349532	AACCCAGGAGGAAGAGGGAGAAA	0.0187	4.42	23.6	1.2e-06
24	21	23	128058708	128365045	AACCCAGGAGGAAGAGGGAGAAAG	0.0189	4.34	23.8	1.09e-06
12	21	23	128062367	128245982	ACCCAGGAGGAA	0.0296	3.28	23.3	1.38e-06
13	22	23	128062367	128248932	ACCCAGGAGGAAG	0.0301	3.22	22.7	1.92e-06
14	21	23	128062367	128268623	ACCCAGGAGGAAGA	0.0301	3.21	22.7	1.94e-06
9	18	23	128085923	128245982	CAGGAGGAA	0.0349	3.06	22.2	2.4e-06
10	19	23	128085923	128248932	CAGGAGGAAG	0.0348	3.15	23.6	1.17e-06
11	20	23	128085923	128268623	CAGGAGGAAGA	0.0341	3.25	24.8	6.27e-07
13	22	23	128085923	128284779	CAGGAGGAAGAGG	0.034	3.06	22.2	2.42e-06
14	22	23	128085923	128294466	CAGGAGGAAGAGGG	0.0318	3.29	25.1	5.54e-07
15	22	23	128085923	128326966	CAGGAGGAAGAGGGA	0.0318	3.29	25	5.68e-07
16	23	23	128085923	128328926	CAGGAGGAAGAGGGAG	0.0218	3.97	22.7	1.88e-06
17	23	23	128085923	128334610	CAGGAGGAAGAGGGAGA	0.0222	4.02	23.6	1.16e-06
18	23	23	128085923	128346612	CAGGAGGAAGAGGGAGAA	0.0219	4.12	24.2	8.57e-07
19	22	23	128085923	128349532	CAGGAGGAAGAGGGAGAAA	0.0219	4.13	24.3	8.15e-07
20	22	23	128085923	128365045	CAGGAGGAAGAGGGAGAAAG	0.0219	4.01	23.8	1.05e-06
7	15	23	128144130	128248932	GAGGAAG	0.0375	3.07	23.3	1.42e-06
8	17	23	128144130	128268623	GAGGAAGA	0.036	3.07	22.6	2.05e-06
6	12	23	128173087	128248932	AGGAAG	0.0375	3.05	22.9	1.73e-06
7	14	23	128173087	128268623	AGGAAGA	0.0359	3.05	22.2	2.48e-06
1	2	23	130559898	130559898	G	0.951	1.87	22.2	2.45e-06
20	21	23	138263121	138648526	GAAAAGGGAAGAAAGAAGGA	0.0365	3.41	25.1	5.54e-07
23	11	23	138263121	138750575	GAAAAGGGAAGAAAGAAGGACGG	0.022	4.39	22.8	1.83e-06
25	11	23	138263121	138786250	GAAAAGGGAAGAAAGAAGGACGGAG	0.0245	4.24	24.9	6.07e-07
1	2	23	140243311	140243311	A	0.845	1.79	23.9	1.03e-06
13	20	23	141181177	141304568	GAAACAGCAAAAA	0.0679	2.52	24.1	8.95e-07
1	2	23	142661550	142661550	A	0.819	1.77	23.6	1.16e-06
2	3	23	142661550	142681185	AA	0.816	1.77	23.6	1.21e-06
1	2	23	142681185	142681185	A	0.844	1.85	26.3	2.98e-07
16	17	23	144457324	144619149	AAGAAGAGGATGACGA	0.149	1.96	22.7	1.94e-06
9	24	23	144458999	144582143	AGAAGAGGA	0.134	1.99	22.7	1.85e-06
2	2	23	144605097	144614193	CG	0.793	1.72	22.2	2.48e-06
1	2	23	144614193	144614193	G	0.796	1.74	23.1	1.56e-06
1	2	23	144623955	144623955	G	0.815	1.76	23.5	1.23e-06
2	3	23	144623955	144625121	GG	0.797	1.76	23.9	1.04e-06
1	2	23	144625121	144625121	G	0.797	1.76	23.9	1.04e-06
1	2	23	147949111	147949111	A	0.937	1.91	24	9.82e-07
6	14	23	149369250	149591398	GAAGAA	0.0251	4.28	22.5	2.11e-06
7	16	23	149369250	149612778	GAAGAAG	0.0273	4.09	24.4	7.99e-07
NSNP, number of SNPs; NHAP, number of possible haplotypes in this window; BP1, first base pair in haplotype;
BP2, last base pair in haplotype; F, frequency; OR, odds ratio; Stat, squared T statistics in Wald;
P, p-value for the test of this haplotype compared to the other possible haplotypes in this window.

## Sheet: ST3_chrom 1-23
Supplementary table S3. Haplotypes from analysis in familial RCC samples (p <2.5E-6)
NSNP	NHAP	CHR	BP1	BP2	HAPLOTYPE	F	OR	STAT	P
25	9	1	3377442	3545612	AGACGGGGGGGGGAACAGGAGGGAG	0.0186	5.15	23.2	1.44e-06
20	29	1	7394728	7520601	GAGGAGGGGGGGAAGAGGAG	0.0192	5.14	26.5	2.67e-07
7	25	1	14575256	14635852	GAAGAAA	0.0147	6.45	22.9	1.74e-06
17	18	1	32019153	32315147	CAAAACCAGGACGGAAG	0.0265	4.56	24.7	6.7e-07
22	23	1	40564994	40848821	AAAACACAGAAAAAAGAGAAAG	0.0136	5.6	24.4	7.64e-07
16	20	1	48066171	48196590	GAGAGACAAAGGAGGG	0.0487	3.07	22.4	2.16e-06
11	9	1	60597914	60701724	ACAGGAGAAGC	0.0633	2.58	23.2	1.43e-06
20	14	1	109369915	109476273	AGGCAGGAGGGCGACAAAGA	0.188	2.05	22.6	2.03e-06
14	16	1	147232374	147308112	AGGAGGGAAAGGAC	0.0153	4.72	22.6	1.99e-06
25	18	1	175134677	175338419	GGGAAAAGGGACAAGAAAGCAAAAA	0.0132	7.12	29.9	4.59e-08
19	30	1	175661819	175848088	AGAGGAAAGGCGGGAGGAA	0.0193	5.58	29.4	6.01e-08
17	26	1	180685921	180953853	GGAAAGAAGAAAAGAAA	0.0125	7.42	23.1	1.53e-06
9	23	1	184536171	184622136	GAAAGAGAC	0.0161	6.33	24.7	6.62e-07
17	22	1	208948034	209107029	GAGAGGAAGGGAAAGGG	0.0153	5.69	22.4	2.21e-06
10	16	1	215880177	215936900	AAGAAAAAGG	0.0112	6.55	25.1	5.58e-07
20	19	1	239317135	239472077	GGAGGAAAAGAAAGGAGGCA	0.0128	6.18	22.8	1.77e-06
18	25	1	239882599	239994906	AGAAGGAGAAAGAGGGAC	0.011	11.5	23.9	1.03e-06
9	20	2	882064	950291	GAGGAGAAA	0.0114	6.71	23.9	9.9e-07
24	11	2	3481659	3706812	GGAGCAGACAGGGGGGGCCAGAGG	0.0165	5.55	22.6	2e-06
24	21	2	28782985	28815223	CAGGGCTCAAGAAAAGAGGAGCGT	0.0202	4.72	23.2	1.5e-06
22	23	2	34583568	34760573	AAAAAAGAGAAAAAAACGGAAA	0.0105	7.6	22.4	2.24e-06
22	21	2	49894534	50152956	AGAAGGCGCGAACAAAAGAAAI	0.0159	4.67	24.7	6.58e-07
22	20	2	101531943	101599674	AGAGAGAAGGGACAGGGGGGAA	0.0147	5.15	24.4	7.63e-07
16	21	2	110863908	111616141	AGGAGACACGAGAGGA	0.0368	4.29	30.3	3.65e-08
13	25	2	110922703	111616104	GAGACACGAGAGG	0.0327	4.67	29.1	6.77e-08
22	20	2	134262118	134426022	GCGGACGACAGGAAGAAGGGGG	0.015	6.32	26.8	2.2e-07
10	15	2	134929915	134996059	GAAGAAAAAG	0.0155	6.76	24.7	6.72e-07
13	18	2	187714262	187929901	GGAGAAGAGGGGA	0.0112	6.68	28.1	1.15e-07
24	20	2	190226349	190501523	AAGCAGAGCAACGACAGAAAGGGG	0.0105	7.28	22.2	2.42e-06
25	21	2	214067954	214677478	AGCAAAGAGAAAGAACAGGGAAGAC	0.021	4.44	24.3	8.15e-07
12	17	2	215761713	215938189	GAGGGAAAGAAG	0.024	6.72	37	1.16e-09
20	24	2	228567967	228600612	GAAAAGAGGACAAGAAGGGG	0.0146	6.58	28.7	8.24e-08
21	16	2	230152783	230349801	CAGGAAGAAGAGGAAAACACG	0.0155	6.58	28.2	1.09e-07
15	15	2	235464033	235550191	GGAGCAAAAACGCAG	0.0315	4.16	22.3	2.34e-06
11	24	3	4836240	4863387	GAAAGGACGTA	0.0143	6.1	22.9	1.69e-06
24	7	3	6785430	6920419	CACAACGGGAACAAACAGCCAAAC	0.0104	6.5	24.1	9.19e-07
20	17	3	20121828	20200232	GAAAAAAGGAGAAGGCGGAG	0.0183	5.5	30.7	3e-08
12	15	3	20152772	20200232	GAGAAGGCGGAG	0.0189	5.23	29.3	6.08e-08
11	27	3	26902598	26905529	AGGCACCAAGG	0.012	7.75	28.2	1.1e-07
14	24	3	29843576	29954690	CGGAAGGAGAAAGG	0.0105	6.91	23.5	1.26e-06
15	23	3	33914508	34015618	GACGGAGAGGACAAA	0.0113	7.7	22.8	1.77e-06
14	24	3	40981329	41026337	AGACGAGGGAGGGG	0.0102	7.96	22.2	2.41e-06
21	19	3	45809329	45989044	CAGAGGGCGAGAAGCAGAAGA	0.0105	6.43	25.7	4.08e-07
20	19	3	46205686	46475598	GAAAGAAGAAGGGGACAGTG	0.0142	5.92	24.2	8.91e-07
22	24	3	54948002	55056859	GACAGGGGCAAAAGCAGAAACC	0.0193	4.37	23.7	1.13e-06
14	24	3	55571517	55653812	GAAAACGAGAGGAG	0.0261	5.58	29.4	5.8e-08
13	24	3	55573863	55653812	AAAACGAGAGGAG	0.0286	4.92	26.7	2.42e-07
11	20	3	68566475	68707980	AGAGAGGAAAA	0.014	8.68	29.9	4.58e-08
20	16	3	72170887	72282932	AGGCGCGGAGAGGGGAAAGG	0.0152	6.25	25.6	4.29e-07
11	24	3	72222004	72282932	GAGGGGAAAGG	0.0328	4.62	26.1	3.27e-07
3	4	3	114642251	114665243	AGA	0.0319	3.35	24	9.76e-07
19	22	3	145849908	146117041	ACAAGGGGGAGAAGGAGCA	0.0126	6.85	24.7	6.63e-07
17	26	3	151194880	151333454	AAAAAGAGAAAAGGAAG	0.0113	6.77	24	9.85e-07
21	25	3	151217514	151374176	AAGAGAAAAGGAAGAAAGAAC	0.0239	4.03	22.9	1.7e-06
16	25	3	151245039	151371789	GAAAAGGAAGAAAGAA	0.023	4.18	22.8	1.8e-06
15	20	3	152182577	152321858	GAAACAAAGAAAAGA	0.0192	5.89	24.1	8.96e-07
25	19	3	153294641	153459400	ACCACGGAGGAGAAGGAACAAAGAG	0.0142	5.98	22.4	2.26e-06
5	9	3	168267259	168302190	GCGGA	0.0821	2.59	23.9	1.02e-06
16	24	3	186212977	186342060	GAAAAAAAAGGGGGGA	0.0101	6.95	23.4	1.29e-06
25	20	3	186374671	186483714	AGGAGGGGAGCGGAGACGGGAGGAA	0.0143	5.89	23	1.6e-06
15	21	4	38006686	38110442	CAGGGGAAGAAAGGG	0.037	3.57	23.8	1.09e-06
13	22	4	40211997	40279534	GAAGGACAGGGAA	0.0114	6.61	23.3	1.4e-06
7	18	4	40464231	40491786	AAAGGAA	0.0295	5.22	28.2	1.09e-07
14	22	4	40491786	40590908	AGGAGGAGAGGGCA	0.0108	7.96	30.3	3.75e-08
5	8	4	66246438	66272411	AGAAG	0.335	1.96	26.2	3.06e-07
10	13	4	93136397	93372969	AAAAGGAAGA	0.0169	5.58	22.6	2.03e-06
13	21	4	160609723	160889694	GAAGAAGAGGGAC	0.0194	4.73	22.7	1.88e-06
20	25	5	2869505	2972677	GAAGCGGACGAACGCAAAGA	0.0362	3.55	26.6	2.56e-07
24	24	5	6488117	6585142	GAGAGAAGAGAGCCGAAGGGGAAG	0.0105	9.58	28.1	1.18e-07
23	21	5	38481335	38756294	GCAAGAGGGGGGAAGGAGAAGAG	0.0189	5.8	25.4	4.77e-07
25	27	5	75379314	75534570	CCAAAAGGAAAGAAGGGAAGAAAAC	0.0103	7.49	23.6	1.19e-06
25	22	5	123218166	123446185	AACGAGACGGGCAAGAAGGGAAGAG	0.0136	5.52	25.4	4.77e-07
7	13	5	133186592	133223945	AGCAAGG	0.0268	3.92	25.2	5.04e-07
14	19	5	141945931	142080602	GACAAAGGGCAAGA	0.0467	3.19	22.6	2.02e-06
12	15	7	15121951	15191273	AGGGGGGAGCAA	0.0241	3.66	22.9	1.67e-06
10	16	7	55292321	55339948	GAGGAGGAAA	0.0827	2.5	24.4	7.93e-07
12	20	7	79097483	79293811	GTCACCCGAAAA	0.0112	5.59	22.3	2.28e-06
7	22	7	143107876	143166478	AACCGAG	0.0127	6.72	22.3	2.3e-06
9	21	8	1888447	1926958	AAAGGACGG	0.0857	2.44	22.2	2.45e-06
8	12	8	6037491	6069941	CGGAAGGA	0.0131	6.2	24.4	7.73e-07
11	18	8	30177969	30262786	GAGAAAGAAAG	0.0102	9.96	27.9	1.3e-07
7	11	8	30261558	30332809	GAACGGA	0.023	4.35	23.1	1.54e-06
11	13	8	106257855	106319151	AAAAAAGAATG	0.0239	4.32	28.3	1.06e-07
3	5	8	141103809	141107977	CAG	0.0423	3.32	22.8	1.78e-06
12	13	9	6587454	6611609	AGAAGACGCCGC	0.0124	5.42	22.4	2.18e-06
5	9	9	11018077	11073967	CGGGC	0.0123	5.45	22.4	2.21e-06
12	21	9	91377556	91456777	AGAACAGCAAAG	0.0249	4.27	22.7	1.9e-06
12	20	10	24467344	24553625	ADCGGAACCGAA	0.0103	8.22	23.3	1.4e-06
11	22	10	68221549	68284017	AACACGCGGAA	0.0112	6.01	20.9	4.93e-06
9	15	10	102993649	103050571	GGACAACCA	0.0356	3.3	22.5	2.1e-06
10	22	10	122803238	122821238	ACAGAAIGTG	0.0117	8.2	23.1	1.52e-06
NSNP, number of SNPs; NHAP, number of possible haplotypes in this window; BP1, first base pair in haplotype;
BP2, last base pair in haplotype; F, frequency; OR, odds ratio; Stat, squared T statistics in Wald;
P, p-value for the test of this haplotype compared to the other possible haplotypes in this window.

## Sheet: ST4_chrom1-23
Supplementary table S4. Haplotypes from analysis in Sporadic RCC samples (p<2.5E-6)
NSNP	NHAP	CHR	BP1	BP2	HAPLOTYPE	F	OR	STAT	P
16	21	1	20291116	20403080	GCAAAGAAACGGGGAD	0.0843	1.83	22.4	2.2e-06
17	21	1	20291116	20406586	GCAAAGAAACGGGGADA	0.0843	1.83	22.4	2.2e-06
18	23	1	20291116	20407904	GCAAAGAAACGGGGADAI	0.0844	1.83	22.4	2.22e-06
19	23	1	20291116	20410795	GCAAAGAAACGGGGADAIA	0.0843	1.83	22.4	2.26e-06
15	18	1	20292006	20403080	CAAAGAAACGGGGAD	0.0823	1.85	22.4	2.17e-06
16	18	1	20292006	20406586	CAAAGAAACGGGGADA	0.0823	1.85	22.4	2.18e-06
18	20	1	20292006	20410795	CAAAGAAACGGGGADAIA	0.0823	1.84	22.3	2.33e-06
19	20	1	20292006	20423099	CAAAGAAACGGGGADAIAA	0.081	1.86	23	1.63e-06
20	20	1	20292006	20424167	CAAAGAAACGGGGADAIAAC	0.0814	1.86	23.1	1.53e-06
21	19	1	20292006	20425359	CAAAGAAACGGGGADAIAACD	0.0814	1.86	23.1	1.53e-06
23	20	1	21140385	21588278	AGAAAGAGCCGGGGGGAGAGGGA	0.0132	3.68	22.2	2.49e-06
14	24	1	44587895	44878685	AGGAGGGGCGGAAG	0.0156	4.38	22.5	2.14e-06
25	27	1	76252011	76569151	GGAAAGGAAAAGGAGGAGGCAAGGC	0.0161	4.8	27.8	1.36e-07
23	25	1	76273805	76569151	AAAGGAAAAGGAGGAGGCAAGGC	0.0196	3.37	22.3	2.39e-06
25	27	1	76273805	76585643	AAAGGAAAAGGAGGAGGCAAGGCAG	0.0212	3.19	22.5	2.12e-06
22	29	1	76275100	76569151	AAGGAAAAGGAGGAGGCAAGGC	0.0173	4.9	28.8	8.01e-08
23	29	1	76275100	76570926	AAGGAAAAGGAGGAGGCAAGGCA	0.0174	4.94	29.5	5.6e-08
24	28	1	76275100	76585643	AAGGAAAAGGAGGAGGCAAGGCAG	0.018	4.64	29.2	6.52e-08
25	27	1	76275100	76589102	AAGGAAAAGGAGGAGGCAAGGCAGA	0.0176	4.44	27.6	1.51e-07
18	29	1	76358591	76569151	AAAAGGAGGAGGCAAGGC	0.0188	3.75	23.6	1.17e-06
19	30	1	76358591	76570926	AAAAGGAGGAGGCAAGGCA	0.0189	3.79	24.3	8.39e-07
20	29	1	76358591	76585643	AAAAGGAGGAGGCAAGGCAG	0.0183	4.2	27.9	1.25e-07
21	26	1	76358591	76589102	AAAAGGAGGAGGCAAGGCAGA	0.0179	4.32	28.4	9.99e-08
22	26	1	76358591	76601214	AAAAGGAGGAGGCAAGGCAGAA	0.0166	3.9	23.4	1.32e-06
23	28	1	76358591	76602605	AAAAGGAGGAGGCAAGGCAGAAA	0.0141	4.16	23.6	1.2e-06
17	29	1	76364825	76569151	AAAGGAGGAGGCAAGGC	0.0163	4.9	26.7	2.4e-07
18	29	1	76364825	76570926	AAAGGAGGAGGCAAGGCA	0.0188	4.35	25.4	4.57e-07
19	28	1	76364825	76585643	AAAGGAGGAGGCAAGGCAG	0.0192	4.27	26.4	2.76e-07
20	27	1	76364825	76589102	AAAGGAGGAGGCAAGGCAGA	0.0188	4.13	25.7	4.06e-07
21	29	1	76364825	76601214	AAAGGAGGAGGCAAGGCAGAA	0.0176	3.87	22.7	1.92e-06
22	29	1	76364825	76602605	AAAGGAGGAGGCAAGGCAGAAA	0.0177	3.84	22.8	1.83e-06
18	26	1	76383297	76585643	AAGGAGGAGGCAAGGCAG	0.0213	3.67	24.7	6.54e-07
19	25	1	76383297	76589102	AAGGAGGAGGCAAGGCAGA	0.0209	3.52	22.8	1.77e-06
14	27	1	76456329	76569151	GGAGGAGGCAAGGC	0.0203	3.81	22.3	2.29e-06
15	25	1	76456329	76570926	GGAGGAGGCAAGGCA	0.0204	3.81	22.5	2.05e-06
16	26	1	76456329	76585643	GGAGGAGGCAAGGCAG	0.0203	3.83	22.8	1.82e-06
7	16	1	157061973	157109624	GGCAGAA	0.0782	1.94	22.8	1.79e-06
8	16	1	157061973	157118421	GGCAGAAG	0.0744	2.04	25.4	4.61e-07
6	13	1	157066747	157109624	GCAGAA	0.0809	2.02	26.2	3.07e-07
7	13	1	157066747	157118421	GCAGAAG	0.0772	2.1	28.4	1e-07
8	13	1	157066747	157130719	GCAGAAGG	0.0694	2.04	24.1	9.13e-07
9	13	1	157066747	157133150	GCAGAAGGA	0.0698	2.02	23.5	1.22e-06
5	10	1	157077577	157109624	CAGAA	0.0913	1.87	23.5	1.24e-06
6	10	1	157077577	157118421	CAGAAG	0.0884	1.92	25.1	5.54e-07
7	12	1	157077577	157130719	CAGAAGG	0.0771	1.94	23.1	1.52e-06
22	16	1	172445883	172711240	GGCAAGCGAAAAGAGGCAGGGG	0.0163	5.13	31.9	1.59e-08
21	13	1	172447498	172711240	GCAAGCGAAAAGAGGCAGGGG	0.0179	3.8	22.7	1.87e-06
21	18	1	172453840	172760122	AGCGAAAAGAGGCAGGGGAAT	0.0105	6	24.2	8.77e-07
23	20	1	178661629	178922451	AAAGAATACACCAGGAGGAAGAC	0.0176	4.34	26.8	2.31e-07
22	16	2	16378972	16598521	AAGGGAGACAAGAAACAAAGGA	0.0408	2.65	23.2	1.47e-06
24	10	2	16378972	16606596	AAGGGAGACAAGAAACAAAGGAAG	0.0397	2.59	22.9	1.73e-06
25	9	2	16378972	16617781	AAGGGAGACAAGAAACAAAGGAAGG	0.04	2.57	23.1	1.53e-06
21	23	2	78843902	79064180	CAAAACGGAGGAGGCAAAACC	0.0214	3.41	23.6	1.19e-06
17	19	2	78860071	79045079	AAAACGGAGGAGGCAAA	0.0255	2.81	22.6	1.97e-06
12	19	2	78878109	79029297	ACGGAGGAGGCA	0.0303	2.58	22.7	1.86e-06
14	22	2	78878109	79045079	ACGGAGGAGGCAAA	0.0238	3.02	23	1.66e-06
17	23	2	78878109	79064180	ACGGAGGAGGCAAAACC	0.0209	3.3	24.1	8.95e-07
18	23	2	78878109	79072931	ACGGAGGAGGCAAAACCA	0.0166	3.73	24.1	9.14e-07
19	21	2	78878109	79085349	ACGGAGGAGGCAAAACCAA	0.0166	3.77	24.4	7.75e-07
20	21	2	78878109	79088516	ACGGAGGAGGCAAAACCAAA	0.0166	3.77	24.4	7.71e-07
15	21	2	134206763	134311713	AAAGCGGGCGGACGA	0.0366	2.53	22.5	2.09e-06
17	16	2	166873723	166996841	AAAGAAAGAAGGGGGGG	0.0349	2.31	23	1.61e-06
23	16	2	166873723	167035346	AAAGAAAGAAGGGGGGGGAGAGA	0.0323	2.39	22.7	1.9e-06
24	15	2	166873723	167048572	AAAGAAAGAAGGGGGGGGAGAGAA	0.0313	2.49	24.5	7.39e-07
24	19	2	166916043	167113336	AAAGAAGGGGGGGGAGAGAAAGAA	0.0379	2.35	24.9	6.1e-07
25	19	2	166916043	167120956	AAAGAAGGGGGGGGAGAGAAAGAAG	0.0379	2.35	24.9	6.15e-07
18	21	2	222695346	222881776	CGGAAGGGGAAGGGGGAG	0.0385	2.43	23.5	1.28e-06
15	25	2	222701222	222877384	GGAAGGGGAAGGGGG	0.0459	2.3	22.7	1.88e-06
17	21	2	222701222	222881776	GGAAGGGGAAGGGGGAG	0.0425	2.34	22.7	1.93e-06
13	20	2	222717778	222873925	GAAGGGGAAGGGG	0.0487	2.21	22.4	2.19e-06
14	19	2	222717778	222877384	GAAGGGGAAGGGGG	0.043	2.32	22.5	2.15e-06
16	19	2	222717778	222881776	GAAGGGGAAGGGGGAG	0.0398	2.46	24.8	6.47e-07
13	19	2	222729505	222877384	AAGGGGAAGGGGG	0.0452	2.29	22.4	2.25e-06
15	18	2	222729505	222881776	AAGGGGAAGGGGGAG	0.04	2.47	24.9	5.95e-07
11	19	2	222739011	222873925	AGGGGAAGGGG	0.0485	2.28	24.2	8.8e-07
12	20	2	222739011	222877384	AGGGGAAGGGGG	0.0433	2.44	25.6	4.1e-07
13	18	2	222739011	222881518	AGGGGAAGGGGGA	0.0408	2.38	23.3	1.37e-06
14	18	2	222739011	222881776	AGGGGAAGGGGGAG	0.0381	2.57	26.3	2.88e-07
10	21	2	222755728	222873925	GGGGAAGGGG	0.052	2.24	25.5	4.39e-07
11	24	2	222755728	222877384	GGGGAAGGGGG	0.0478	2.38	26.6	2.52e-07
12	23	2	222755728	222881518	GGGGAAGGGGGA	0.0462	2.4	26.1	3.23e-07
13	23	2	222755728	222881776	GGGGAAGGGGGAG	0.0431	2.56	28.5	9.31e-08
9	20	2	222783386	222873925	GGGAAGGGG	0.0619	2.05	24.6	7.11e-07
11	20	2	222783386	222881518	GGGAAGGGGGA	0.0528	2.1	22.5	2.11e-06
12	19	2	222783386	222881776	GGGAAGGGGGAG	0.048	2.27	25.3	4.96e-07
8	19	2	222785645	222873925	GGAAGGGG	0.063	2	22.7	1.88e-06
9	19	2	222785645	222877384	GGAAGGGGG	0.0582	2.07	23.3	1.42e-06
10	21	2	222785645	222881518	GGAAGGGGGA	0.0543	2.14	24.4	7.68e-07
11	20	2	222785645	222881776	GGAAGGGGGAG	0.0504	2.32	27.8	1.33e-07
14	23	2	222785645	222895598	GGAAGGGGGAGAAG	0.0431	2.35	24.3	8.39e-07
15	23	2	222785645	222895715	GGAAGGGGGAGAAGG	0.0429	2.32	23.5	1.25e-06
16	23	2	222785645	222903188	GGAAGGGGGAGAAGGG	0.043	2.32	23.7	1.12e-06
17	22	2	222785645	222923470	GGAAGGGGGAGAAGGGA	0.0431	2.32	23.7	1.13e-06
18	22	2	222785645	222924736	GGAAGGGGGAGAAGGGAA	0.042	2.41	25.4	4.67e-07
10	19	2	222800141	222881776	GAAGGGGGAG	0.053	2.14	22.9	1.69e-06
17	24	2	232107363	232312968	CAAAGAGGAGGGGGGCG	0.0214	3.71	26.1	3.32e-07
18	23	2	232107363	232316333	CAAAGAGGAGGGGGGCGG	0.0217	3.58	25.1	5.31e-07
20	21	2	232107363	232321956	CAAAGAGGAGGGGGGCGGGG	0.0193	3.6	22.7	1.89e-06
15	23	2	232158246	232316333	AGAGGAGGGGGGCGG	0.0258	2.9	22.4	2.2e-06
16	23	2	232158246	232316617	AGAGGAGGGGGGCGGG	0.0235	3.15	23.8	1.05e-06
12	26	3	2114929	2200851	CAAGGAGCGAAG	0.0231	3.11	22.5	2.12e-06
21	21	3	9823302	9985656	CAAGAGCGGGAGACGGAAAGG	0.0319	2.67	22.9	1.73e-06
22	23	3	9823302	9996426	CAAGAGCGGGAGACGGAAAGGA	0.032	2.63	22.3	2.35e-06
23	22	3	9823302	10009919	CAAGAGCGGGAGACGGAAAGGAG	0.0321	2.7	23.8	1.07e-06
24	22	3	9823302	10013273	CAAGAGCGGGAGACGGAAAGGAGA	0.0321	2.7	23.8	1.06e-06
25	22	3	9823302	10029289	CAAGAGCGGGAGACGGAAAGGAGAA	0.0321	2.7	23.8	1.07e-06
18	24	3	9824308	9969328	AAGAGCGGGAGACGGAAA	0.0303	3.05	24	9.76e-07
22	19	3	9824308	10009919	AAGAGCGGGAGACGGAAAGGAG	0.03	2.93	24.2	8.56e-07
23	19	3	9824308	10013273	AAGAGCGGGAGACGGAAAGGAGA	0.0297	2.96	24.5	7.37e-07
24	19	3	9824308	10029289	AAGAGCGGGAGACGGAAAGGAGAA	0.0298	2.96	24.6	7.17e-07
25	19	3	9824308	10045703	AAGAGCGGGAGACGGAAAGGAGAAA	0.0297	2.97	24.6	6.94e-07
18	19	3	9828676	10009919	GCGGGAGACGGAAAGGAG	0.031	2.84	23.5	1.26e-06
19	19	3	9828676	10013273	GCGGGAGACGGAAAGGAGA	0.0309	2.85	23.6	1.2e-06
20	19	3	9828676	10029289	GCGGGAGACGGAAAGGAGAA	0.0309	2.84	23.5	1.22e-06
21	19	3	9828676	10045703	GCGGGAGACGGAAAGGAGAAA	0.0309	2.84	23.5	1.24e-06
22	18	3	9828676	10122575	GCGGGAGACGGAAAGGAGAAAA	0.0314	2.79	22.8	1.81e-06
23	18	3	9828676	10124120	GCGGGAGACGGAAAGGAGAAAAG	0.0314	2.78	22.8	1.82e-06
24	18	3	9828676	10126312	GCGGGAGACGGAAAGGAGAAAAGC	0.0314	2.79	22.8	1.79e-06
25	16	3	9828676	10128635	GCGGGAGACGGAAAGGAGAAAAGCA	0.0307	2.93	24.8	6.26e-07
21	22	3	73931460	74019380	AGGAAGAAAGCGCGGAAGAGA	0.0112	4.22	22.6	1.98e-06
22	22	3	73931460	74033442	AGGAAGAAAGCGCGGAAGAGAG	0.0112	4.22	22.6	1.97e-06
23	12	3	73931460	74055676	AGGAAGAAAGCGCGGAAGAGAGA	0.0112	4.19	22.5	2.07e-06
9	15	3	77415062	77450363	AAGAGAAGA	0.0517	2.16	23.2	1.47e-06
10	15	3	182867869	182942402	AAAGAAGGAA	0.0117	4.6	22.9	1.73e-06
8	8	5	10798221	10834014	AAAGGGAG	0.157	1.7	27.8	1.33e-07
9	14	5	10798221	10852652	AAAGGGAGA	0.115	1.82	25.1	5.58e-07
8	15	5	10800714	10852652	AAGGGAGA	0.124	1.73	22.3	2.38e-06
6	8	5	10802749	10834014	AGGGAG	0.157	1.7	27.8	1.34e-07
7	14	5	10802749	10852652	AGGGAGA	0.108	1.81	23.9	9.96e-07
5	6	5	10804541	10834014	GGGAG	0.158	1.7	27.7	1.4e-07
6	11	5	10804541	10852652	GGGAGA	0.115	1.82	25	5.67e-07
4	5	5	10818452	10834014	GGAG	0.213	1.55	22.9	1.67e-06
3	5	5	10819285	10834014	GAG	0.213	1.55	22.9	1.67e-06
2	4	5	10827151	10834014	AG	0.213	1.59	25.7	4.07e-07
20	16	5	123248573	123446185	AACAGAAAGAAAAAAAGACG	0.0542	2.01	23.9	1.03e-06
22	18	5	123248573	123463805	AACAGAAAGAAAAAAAGACGAA	0.0538	2	22.3	2.27e-06
23	17	5	123248573	123466714	AACAGAAAGAAAAAAAGACGAAG	0.0536	2.01	22.7	1.9e-06
24	18	5	123248573	123472576	AACAGAAAGAAAAAAAGACGAAGA	0.0535	2.01	22.7	1.9e-06
18	18	5	123287402	123463805	GAAAGAAAAAAAGACGAA	0.0537	2.05	24.5	7.43e-07
19	18	5	123287402	123466714	GAAAGAAAAAAAGACGAAG	0.0536	2.06	25.1	5.54e-07
20	19	5	123287402	123472576	GAAAGAAAAAAAGACGAAGA	0.0532	2.07	25.1	5.38e-07
22	17	5	123287402	123502228	GAAAGAAAAAAAGACGAAGAAG	0.0505	2.02	22.9	1.7e-06
25	15	5	123287402	123564714	GAAAGAAAAAAAGACGAAGAAGCGG	0.047	2.07	23.3	1.4e-06
24	17	5	123315149	123594293	GAAAAAAAGACGAAGAAGCGGAGG	0.0861	1.84	23.3	1.41e-06
19	20	5	123347900	123587452	AAAAGACGAAGAAGCGGAG	0.0545	1.96	22.8	1.82e-06
15	23	6	129959097	130037920	AGGCAGAGCAAAAAA	0.0206	3.04	22.4	2.18e-06
14	17	6	133228839	133340139	GAGGAGAAGCAGAA	0.0329	2.5	22.6	1.99e-06
15	17	6	133228839	133366486	GAGGAGAAGCAGAAG	0.0327	2.53	23.2	1.49e-06
16	17	6	133228839	133421492	GAGGAGAAGCAGAAGG	0.032	2.63	25	5.65e-07
17	18	6	133228839	133438126	GAGGAGAAGCAGAAGGC	0.0319	2.65	25.4	4.65e-07
18	18	6	133228839	133447768	GAGGAGAAGCAGAAGGCG	0.0316	2.59	23.9	1.02e-06
19	18	6	133228839	133454738	GAGGAGAAGCAGAAGGCGG	0.0309	2.6	23.5	1.23e-06
20	19	6	133228839	133459694	GAGGAGAAGCAGAAGGCGGC	0.0307	2.61	23.7	1.15e-06
21	19	6	133228839	133459779	GAGGAGAAGCAGAAGGCGGCC	0.0307	2.61	23.7	1.15e-06
22	22	6	133228839	133479103	GAGGAGAAGCAGAAGGCGGCCG	0.0305	2.62	23.8	1.05e-06
23	22	6	133228839	133479661	GAGGAGAAGCAGAAGGCGGCCGG	0.0305	2.62	23.9	1.04e-06
24	25	6	133228839	133481191	GAGGAGAAGCAGAAGGCGGCCGGG	0.0303	2.57	22.9	1.66e-06
25	24	6	133228839	133502198	GAGGAGAAGCAGAAGGCGGCCGGGG	0.0274	2.7	23.5	1.23e-06
14	15	7	9235662	9340431	GAGGAAGAAGAGAG	0.0231	3.39	24.1	9.32e-07
11	29	7	18928503	18979516	AACAACGACGA	0.0146	4.88	22.7	1.89e-06
17	7	7	99245080	99365083	AAAGGGIAIIAACGAAG	0.674	1.53	22.2	2.44e-06
16	7	7	99245914	99365083	AAGGGIAIIAACGAAG	0.672	1.54	22.4	2.25e-06
25	21	8	5918413	5995912	CAAGGAGAGCGAAGAGCAAATAACG	0.0152	3.63	22.4	2.24e-06
20	20	8	5928006	5995366	GAGAGCGAAGAGCAAATAAC	0.0197	2.96	22.5	2.06e-06
19	26	8	105281322	105422209	GAAGGGAACAAAGACAGAC	0.0137	3.59	22.2	2.48e-06
20	26	8	105281322	105423590	GAAGGGAACAAAGACAGACG	0.0137	3.61	22.4	2.18e-06
16	23	8	105338752	105430220	AACAAAGACAGACGAG	0.0196	2.99	22.9	1.7e-06
17	24	8	105338752	105444761	AACAAAGACAGACGAGA	0.0195	2.94	22.2	2.49e-06
21	20	9	139930945	140148051	ACGAACGGGAAGGGAAGAGGG	0.0139	4.21	24.4	7.66e-07
19	18	10	3348124	3505030	GAAAAAAAAAGAAAGAAAA	0.0361	2.55	22.3	2.39e-06
20	18	10	3348124	3509300	GAAAAAAAAAGAAAGAAAAC	0.0338	2.79	24.7	6.73e-07
21	18	10	3348124	3520151	GAAAAAAAAAGAAAGAAAACA	0.0334	2.73	23.6	1.19e-06
22	22	10	3348124	3525645	GAAAAAAAAAGAAAGAAAACAG	0.0332	2.67	22.3	2.37e-06
23	21	10	3348124	3529103	GAAAAAAAAAGAAAGAAAACAGC	0.0299	2.79	22.7	1.91e-06
25	18	10	3348124	3555578	GAAAAAAAAAGAAAGAAAACAGCAG	0.0306	2.72	22.4	2.18e-06
3	6	10	24537108	24553625	GAG	0.297	1.52	24.6	6.88e-07
19	14	10	29321793	29415626	CGGAGGAAAAGGGCGGGAA	0.0204	3.18	22.8	1.77e-06
20	17	10	29321793	29416667	CGGAGGAAAAGGGCGGGAAG	0.0138	3.92	23.4	1.33e-06
24	18	10	54373291	54542138	AAGACAGGCCCAGAAACGCCGGGA	0.0115	4.53	22.7	1.86e-06
25	18	10	54373291	54545202	AAGACAGGCCCAGAAACGCCGGGAA	0.0115	4.59	22.9	1.69e-06
21	23	10	72431602	72505766	GGGAAGGAAAAAAAGCAGCGA	0.0144	3.93	23.3	1.41e-06
20	25	10	72436953	72505766	GGAAGGAAAAAAAGCAGCGA	0.0132	4.11	23.1	1.5e-06
21	24	10	72436953	72505992	GGAAGGAAAAAAAGCAGCGAA	0.0145	3.96	24	9.88e-07
22	25	10	72436953	72513957	GGAAGGAAAAAAAGCAGCGAAA	0.0131	4.24	24.8	6.24e-07
23	23	10	72436953	72515775	GGAAGGAAAAAAAGCAGCGAAAG	0.0116	4.36	23.3	1.37e-06
24	21	10	72436953	72515802	GGAAGGAAAAAAAGCAGCGAAAGA	0.012	4.12	22.4	2.25e-06
25	21	10	72436953	72517837	GGAAGGAAAAAAAGCAGCGAAAGAG	0.0119	4.1	22.4	2.23e-06
22	23	10	72455640	72515802	AAGGAAAAAAAGCAGCGAAAGA	0.0141	3.8	22.5	2.13e-06
25	22	10	72455640	72521155	AAGGAAAAAAAGCAGCGAAAGAGGA	0.0144	3.72	22.7	1.85e-06
25	19	10	77108687	77443038	GGGGAGAGGGGGGCGGAGCAAAGCG	0.0292	2.7	23.7	1.11e-06
18	17	10	133040379	133151778	GGAAGGAAAGAAAAGGAC	0.0115	4.89	22.9	1.67e-06
25	15	11	71258998	71974210	GACGAACGGAAAAGAAAAAGGAAAA	0.0282	3.08	23.6	1.2e-06
7	17	11	76420526	76438258	ACCGAAC	0.015	4.49	22.6	2.04e-06
22	24	11	120920649	121129528	AAGAGAAAACCCCAAAGAGGAA	0.0207	3	22.3	2.29e-06
20	18	11	121050913	121158100	AACCCCAAAGAGGAAAGGAA	0.0206	3.12	24	9.78e-07
21	18	11	121050913	121181848	AACCCCAAAGAGGAAAGGAAA	0.0205	3.05	22.8	1.8e-06
13	16	11	121083812	121158100	AAGAGGAAAGGAA	0.0234	2.93	23.1	1.52e-06
14	17	11	121083812	121181848	AAGAGGAAAGGAAA	0.0233	2.93	23.1	1.53e-06
15	20	11	121083812	121201899	AAGAGGAAAGGAAAA	0.0235	2.88	22.8	1.76e-06
7	15	11	121088158	121129528	AGAGGAA	0.0251	2.97	22.2	2.41e-06
12	16	11	121088158	121158100	AGAGGAAAGGAA	0.0242	3.14	25.9	3.67e-07
13	17	11	121088158	121181848	AGAGGAAAGGAAA	0.0243	3.14	25.9	3.63e-07
14	19	11	121088158	121201899	AGAGGAAAGGAAAA	0.0222	3.29	26.6	2.56e-07
10	31	11	128610263	128664177	AAGGAAAGAA	0.0238	4.04	26	3.4e-07
11	28	11	128610263	128672508	AAGGAAAGAAA	0.0238	4.32	30.8	2.86e-08
12	35	11	128610263	128672581	AAGGAAAGAAAA	0.0203	4.28	29.3	6.24e-08
13	34	11	128610263	128673023	AAGGAAAGAAAAG	0.0202	4.21	28.6	8.92e-08
14	34	11	128610263	128676160	AAGGAAAGAAAAGG	0.0202	4.2	28.5	9.19e-08
15	33	11	128610263	128693243	AAGGAAAGAAAAGGA	0.0203	4.23	29	7.34e-08
16	28	11	128610263	128701032	AAGGAAAGAAAAGGAA	0.0199	3.88	25.9	3.69e-07
17	25	11	128610263	128701541	AAGGAAAGAAAAGGAAG	0.0193	3.67	23.9	1.04e-06
18	26	11	128610263	128701651	AAGGAAAGAAAAGGAAGG	0.0195	3.62	23.9	1.03e-06
19	26	11	128610263	128704716	AAGGAAAGAAAAGGAAGGA	0.0195	3.66	24.4	7.78e-07
9	25	11	128620132	128664177	AGGAAAGAA	0.0227	4.29	23.9	9.9e-07
10	25	11	128620132	128672508	AGGAAAGAAA	0.0222	4.39	24.7	6.71e-07
18	21	12	1995403	2153234	GACGAGGAAGGGAACAGA	0.0118	5.25	22.3	2.33e-06
19	21	12	1995403	2154321	GACGAGGAAGGGAACAGAA	0.0108	6.01	24.3	8.13e-07
25	20	12	122520112	123063467	GAACAGGAGAGAGGGAGGGGGGAGG	0.0785	1.95	23.4	1.35e-06
24	19	12	122590465	123063467	AACAGGAGAGAGGGAGGGGGGAGG	0.0702	2.03	24.5	7.44e-07
25	20	12	122590465	123079035	AACAGGAGAGAGGGAGGGGGGAGGG	0.0624	2.01	22.4	2.19e-06
23	22	12	122630009	123079035	CAGGAGAGAGGGAGGGGGGAGGG	0.0755	1.93	22.2	2.4e-06
22	26	13	25611802	25730172	CGAGGAACGGGGAAGGAAGCGC	0.0595	2.15	23.2	1.5e-06
21	26	13	25619821	25730172	GAGGAACGGGGAAGGAAGCGC	0.0635	2.14	24.2	8.69e-07
16	25	13	32687613	32719131	CAGGAGGGAGACGAGC	0.027	2.75	22.5	2.06e-06
19	24	15	98833418	98892286	AAGACAAIGACAAGACGGG	0.0187	4.07	23.5	1.24e-06
20	24	15	98833418	98894077	AAGACAAIGACAAGACGGGA	0.0181	4.02	22.3	2.34e-06
21	24	15	98833418	98895251	AAGACAAIGACAAGACGGGAA	0.0182	4.02	22.4	2.26e-06
22	24	15	98833418	98895452	AAGACAAIGACAAGACGGGAAG	0.0183	4.01	22.9	1.7e-06
23	23	15	98833418	98898952	AAGACAAIGACAAGACGGGAAGA	0.0185	3.99	22.9	1.75e-06
17	21	16	6410204	6508770	AACAAGAAAGAAAAAAG	0.0147	4.65	22.2	2.44e-06
19	22	16	6412639	6520153	ACAAGAAAGAAAAAAGCGG	0.0227	3.15	22.4	2.22e-06
14	22	16	57880243	57953314	AGAGGGAAGAGAGG	0.011	7.21	22.7	1.87e-06
14	21	16	73373632	73436213	AAAGGAAAACGGAA	0.105	0.446	22.4	2.16e-06
14	22	16	83137339	83173960	AAAAAGAAAAAAAG	0.0293	3.05	26.8	2.28e-07
15	22	16	83137339	83175710	AAAAAGAAAAAAAGC	0.0292	3.07	27.2	1.83e-07
16	22	16	83137339	83181532	AAAAAGAAAAAAAGCA	0.0273	2.92	23.3	1.36e-06
17	22	16	83137339	83191082	AAAAAGAAAAAAAGCAA	0.0269	3	24.2	8.78e-07
18	22	16	83137339	83197659	AAAAAGAAAAAAAGCAAG	0.0254	3.27	27.4	1.65e-07
19	22	16	83137339	83214480	AAAAAGAAAAAAAGCAAGA	0.025	3.21	26.6	2.46e-07
20	21	16	83137339	83216474	AAAAAGAAAAAAAGCAAGAG	0.0246	2.95	22.3	2.35e-06
21	21	16	83137339	83216984	AAAAAGAAAAAAAGCAAGAGG	0.0247	3.07	24.3	8.45e-07
22	21	16	83137339	83220123	AAAAAGAAAAAAAGCAAGAGGG	0.0242	3	23	1.63e-06
23	19	16	83137339	83225755	AAAAAGAAAAAAAGCAAGAGGGG	0.0243	3.01	23.1	1.54e-06
25	17	16	83137339	83232053	AAAAAGAAAAAAAGCAAGAGGGGAA	0.0183	3.94	28.5	9.2e-08
23	20	17	11906351	12193088	CGAAGGGAAAAAGAGCGAGGACG	0.0221	3.15	22.8	1.75e-06
24	14	17	11906351	12197928	CGAAGGGAAAAAGAGCGAGGACGG	0.0195	3.7	26.4	2.83e-07
25	16	17	11906351	12216880	CGAAGGGAAAAAGAGCGAGGACGGA	0.0199	3.56	25.7	4e-07
20	20	17	12960713	13072900	AAGAAAAGCAAGAAGAACCG	0.0166	3.41	22.6	2.04e-06
21	19	17	12960713	13079895	AAGAAAAGCAAGAAGAACCGG	0.0167	3.37	22.4	2.23e-06
17	25	17	12973009	13070021	GAAAAGCAAGAAGAACC	0.0159	3.78	22.7	1.89e-06
18	24	17	12973009	13072900	GAAAAGCAAGAAGAACCG	0.0159	3.79	22.9	1.69e-06
21	23	17	12973009	13088028	GAAAAGCAAGAAGAACCGGAG	0.0161	3.57	22.3	2.31e-06
22	23	17	12973009	13091442	GAAAAGCAAGAAGAACCGGAGG	0.0161	3.58	22.4	2.2e-06
11	24	18	60947111	60979952	GGAGGAGAGCA	0.0171	3.81	22.7	1.92e-06
12	24	18	60947111	60981256	GGAGGAGAGCAG	0.017	3.82	22.8	1.83e-06
13	22	18	60947111	60986837	GGAGGAGAGCAGA	0.017	3.82	22.8	1.84e-06
23	18	18	61100693	61281648	GAGGAACGAGCGGGAGAAGCCCA	0.0184	3.71	23.1	1.52e-06
16	26	18	61144034	61281648	GAGCGGGAGAAGCCCA	0.0256	3.08	22.7	1.87e-06
21	19	18	61167595	61389805	GGGAGAAGCCCAGAGGGAGAG	0.0133	4.95	23.1	1.54e-06
19	14	19	2904273	3030168	GAAGAAGGGAAGAAGAGGG	0.0107	5.76	22.4	2.22e-06
16	21	20	4167234	4241647	GAAAGCACAAGGAACG	0.016	3.44	22.2	2.4e-06
18	22	20	4167234	4251663	GAAAGCACAAGGAACGGG	0.0161	3.42	22.2	2.49e-06
24	17	20	4167234	4293908	GAAAGCACAAGGAACGGGGAGGGA	0.0147	3.62	22.6	2.03e-06
25	17	20	4167234	4295650	GAAAGCACAAGGAACGGGGAGGGAA	0.0147	3.6	22.2	2.43e-06
10	25	20	4172350	4225573	AGCACAAGGA	0.0295	2.86	25.3	4.8e-07
11	26	20	4172350	4227524	AGCACAAGGAA	0.0288	2.78	23.7	1.14e-06
12	25	20	4172350	4239658	AGCACAAGGAAC	0.0289	2.85	25.9	3.6e-07
13	26	20	4172350	4241647	AGCACAAGGAACG	0.0293	2.72	23.7	1.13e-06
14	27	20	4172350	4247106	AGCACAAGGAACGG	0.0296	2.72	23.7	1.1e-06
15	27	20	4172350	4251663	AGCACAAGGAACGGG	0.0294	2.78	24.8	6.47e-07
16	27	20	4172350	4263591	AGCACAAGGAACGGGG	0.0296	2.82	25.8	3.83e-07
17	26	20	4172350	4272499	AGCACAAGGAACGGGGA	0.0289	2.73	23.9	1.01e-06
18	23	20	4172350	4276802	AGCACAAGGAACGGGGAG	0.0287	2.75	24.1	9.32e-07
19	24	20	4172350	4281673	AGCACAAGGAACGGGGAGG	0.0289	2.74	24.1	9.25e-07
21	21	20	4172350	4293908	AGCACAAGGAACGGGGAGGGA	0.0267	3	26.5	2.63e-07
22	21	20	4172350	4295650	AGCACAAGGAACGGGGAGGGAA	0.0267	3	26.4	2.78e-07
23	23	20	4172350	4297569	AGCACAAGGAACGGGGAGGGAAG	0.0273	3	27.4	1.65e-07
24	23	20	4172350	4299309	AGCACAAGGAACGGGGAGGGAAGA	0.0273	3	27.4	1.65e-07
25	23	20	4172350	4300071	AGCACAAGGAACGGGGAGGGAAGAA	0.0274	2.99	27.3	1.71e-07
16	31	20	49712559	49808801	CAAGGACGAAGGCGGG	0.0443	2.52	22.2	2.46e-06
13	25	21	41403092	41464948	GAAAGAGAAAGAG	0.0221	3.44	22.5	2.15e-06
4	6	22	19718152	19724613	AGGG	0.0492	2.16	22.5	2.11e-06
5	10	22	19718152	19729091	AGGGA	0.0469	2.19	22.2	2.4e-06
6	16	22	19718152	19735854	AGGGAG	0.0205	4	26.5	2.68e-07
7	16	22	19718152	19736003	AGGGAGG	0.0208	4	26.7	2.33e-07
9	32	22	27171638	27227454	AGAAGGAGG	0.0114	7.82	22.3	2.32e-06
20	21	22	32925170	33013062	GAACGGGGAAAAGGGGAGAC	0.0235	3.4	22.8	1.79e-06
21	22	22	32925170	33021647	GAACGGGGAAAAGGGGAGACG	0.0228	3.6	25.1	5.42e-07
20	16	22	32926413	33021647	AACGGGGAAAAGGGGAGACG	0.0182	3.9	23.1	1.51e-06
21	15	22	32926413	33025155	AACGGGGAAAAGGGGAGACGG	0.0177	3.84	22.5	2.15e-06
18	16	22	32930568	33013062	ACGGGGAAAAGGGGAGAC	0.0167	3.91	22.5	2.14e-06
16	20	22	32935172	33013062	GGGGAAAAGGGGAGAC	0.0246	3.62	25.3	4.88e-07
17	21	22	32935172	33021647	GGGGAAAAGGGGAGACG	0.0231	3.57	24.1	8.96e-07
18	20	22	32935172	33025155	GGGGAAAAGGGGAGACGG	0.0223	3.54	22.7	1.9e-06
20	21	22	32935172	33032781	GGGGAAAAGGGGAGACGGAG	0.0179	4.13	23.7	1.15e-06
21	19	22	32935172	33046628	GGGGAAAAGGGGAGACGGAGA	0.0171	4.11	24.1	8.92e-07
22	20	22	32935172	33056341	GGGGAAAAGGGGAGACGGAGAA	0.0172	4.07	24.1	9.08e-07
23	20	22	32935172	33056782	GGGGAAAAGGGGAGACGGAGAAC	0.0172	4.07	24.1	9.16e-07
24	18	22	32935172	33058046	GGGGAAAAGGGGAGACGGAGAACG	0.0169	4.18	25.1	5.48e-07
25	17	22	32935172	33069689	GGGGAAAAGGGGAGACGGAGAACGG	0.0167	4.08	23.9	9.91e-07
18	23	22	45090565	45139506	AGGACGAGGGAAGGAGAA	0.0134	4.78	22.5	2.11e-06
NSNP, number of SNPs; NHAP, number of possible haplotypes in this window; BP1, first base pair in haplotype;
BP2, last base pair in haplotype; F, frequency; OR, odds ratio; Stat, squared T statistics in Wald;
P, p-value for the test of this haplotype compared to the other possible haplotypes in this window.

## Sheet: ST5_chrom 1-23
Supplementary table S5. Haplotypes from analysis in Familial LCRC samples (p<2.5E-6)
NSNP	NHAP	CHR	BP1	BP2	HAPLOTYPE	F	OR	STAT	P
4	11	3	194340143	194354514	AGAA	0.013	5.35	24.1	9.01e-07
8	19	3	4041690	4094293	GGAGGAAA	0.0314	2.95	22.9	1.69e-06
5	12	3	194325383	194354514	AAGAA	0.0114	4.93	22.3	2.35e-06
8	13	4	30893493	30996285	GAAAAAAA	0.0168	3.69	24.4	7.75e-07
7	9	4	30922078	30996285	AAAAAAA	0.0173	3.54	23.2	1.47e-06
9	12	4	30872650	30996285	GGAAAAAAA	0.0173	3.49	22.6	2.05e-06
3	6	8	26318673	26332723	DGA	0.0323	3.18	26	3.46e-07
4	6	8	26318668	26332723	DDGA	0.0322	3.17	25.9	3.66e-07
5	6	8	26317214	26332723	ADDGA	0.0321	3.16	25.7	4e-07
5	8	8	26318668	26337515	DDGAG	0.0316	3.06	25.1	5.31e-07
3	4	8	26318668	26329205	DDG	0.0319	3.17	25.1	5.48e-07
4	4	8	26317214	26329205	ADDG	0.0319	3.17	25.1	5.48e-07
4	8	8	26318673	26337515	DGAG	0.0317	3.06	25.1	5.52e-07
2	4	8	26318673	26329205	DG	0.0319	3.17	25.1	5.58e-07
6	8	8	26317214	26337515	ADDGAG	0.0316	3.04	24.8	6.33e-07
8	14	8	26318668	26359157	DDGAGAGA	0.0293	2.96	22.9	1.68e-06
2	3	9	23184533	23190270	AG	0.768	0.631	23.6	1.19e-06
8	8	9	90170885	90197915	AAAACGGG	0.117	1.71	22.7	1.91e-06
9	11	9	90170885	90202347	AAAACGGGG	0.105	1.76	22.6	1.99e-06
9	8	9	90169540	90197915	GAAAACGGG	0.118	1.71	22.4	2.21e-06
4	6	23	28889124	28997996	GGGA	0.0589	2.38	24.5	7.44e-07
4	5	23	28900028	29012198	GGAG	0.0622	2.28	23.3	1.42e-06
4	7	23	28870882	28946010	GGGG	0.0678	2.21	22.6	1.99e-06
3	5	23	28889124	28946010	GGG	0.068	2.2	22.3	2.34e-06
NSNP, number of SNPs; NHAP, number of possible haplotypes in this window; BP1, first base pair in haplotype;
BP2, last base pair in haplotype; F, frequency; OR, odds ratio; Stat, squared T statistics in Wald;
P, p-value for the test of this haplotype compared to the other possible haplotypes in this window.

## Sheet: ST6_chrom -23
Supplementary table S6. Haplotypes from analysis in Sporadic LCRC samples (p<2.5E-6)
NSNP	NHAP	CHR	BP1	BP2	HAPLOTYPE	F	OR	STAT	P
11	16	2	101570530	101609827	CAAGAGAGGGA	0.0586	1.83	25.6	4.21e-07
12	18	2	101570530	101612051	CAAGAGAGGGAG	0.0594	1.82	25.2	5.14e-07
13	17	2	101570530	101620136	CAAGAGAGGGAGA	0.0589	1.79	24	9.82e-07
14	18	2	101570530	101622728	CAAGAGAGGGAGAA	0.057	1.86	26.5	2.66e-07
15	17	2	101570530	101624471	CAAGAGAGGGAGAAG	0.057	1.87	26.8	2.27e-07
16	17	2	101570530	101628998	CAAGAGAGGGAGAAGC	0.0567	1.85	25.6	4.23e-07
17	17	2	101570530	101642260	CAAGAGAGGGAGAAGCA	0.0565	1.83	25	5.8e-07
18	18	2	101570530	101649427	CAAGAGAGGGAGAAGCAG	0.0557	1.8	23.9	1.03e-06
9	16	2	101572248	101609827	AGAGAGGGA	0.0694	1.74	23.9	1.03e-06
10	20	2	222755728	222873925	GGGGAAGGGG	0.0568	1.9	26.3	2.99e-07
11	23	2	222755728	222877384	GGGGAAGGGGG	0.0526	2.05	29.3	6.24e-08
12	22	2	222755728	222881518	GGGGAAGGGGGA	0.0488	2	24.8	6.2e-07
13	19	2	222755728	222881776	GGGGAAGGGGGAG	0.0449	2.05	24.6	7.19e-07
14	21	2	222755728	222882027	GGGGAAGGGGGAGA	0.0407	2.06	22.8	1.77e-06
9	20	2	222783386	222873925	GGGAAGGGG	0.0665	1.76	24.7	6.8e-07
10	21	2	222783386	222877384	GGGAAGGGGG	0.06	1.82	24.7	6.68e-07
12	21	2	222783386	222881776	GGGAAGGGGGAG	0.0503	1.88	22.5	2.1e-06
8	20	2	222785645	222873925	GGAAGGGG	0.0718	1.83	28.7	8.26e-08
9	22	2	222785645	222877384	GGAAGGGGG	0.0656	1.84	26.8	2.23e-07
7	18	2	222800141	222873925	GAAGGGG	0.0779	1.74	25.8	3.75e-07
8	20	2	222800141	222877384	GAAGGGGG	0.0707	1.75	24	9.61e-07
7	16	2	222821561	222877384	AAGGGGG	0.159	1.48	23.2	1.47e-06
6	15	2	222835057	222877384	AGGGGG	0.157	1.47	22.4	2.19e-06
4	9	2	222847966	222873925	GGGG	0.168	1.45	22.3	2.29e-06
5	11	2	222847966	222877384	GGGGG	0.159	1.49	24	9.56e-07
4	7	2	222856726	222877384	GGGG	0.159	1.49	24.3	8.33e-07
7	15	3	25598909	25628889	GGGGGCA	0.0403	0.433	23.6	1.19e-06
8	15	3	25598909	25630066	GGGGGCAG	0.0395	0.441	22.5	2.09e-06
25	21	3	39590195	39938182	ACACAGAGAGCAGAGGAGCGGGACA	0.0277	0.343	23.4	1.32e-06
20	18	3	72515841	72682319	GAAGAAAGGAGAGAAAAAGA	0.0172	3.2	25.1	5.31e-07
21	16	3	72515841	72686090	GAAGAAAGGAGAGAAAAAGAG	0.0174	3.11	24.4	7.95e-07
12	18	4	89246214	89306506	CAGGAAAAAGGG	0.277	1.38	24	9.55e-07
18	28	5	52553444	52704526	DAATGACGGAAAAAAGAG	0.0149	3.73	22.3	2.28e-06
22	18	5	65459360	65642855	CAGAAGGAGAAAAGAAAAAAGA	0.0194	3.01	22.3	2.37e-06
22	26	6	13958654	14062176	GACGAATGACTAIGAGAAAGGA	0.0331	2.14	22.7	1.91e-06
23	28	6	13958654	14065118	GACGAATGACTAIGAGAAAGGAG	0.0327	2.13	22.2	2.48e-06
23	21	7	128040752	128376900	GGCAGGAGCAACAAGGGGCGAGG	0.0611	1.74	22.9	1.68e-06
11	24	7	128359133	128445370	GAGGCAAGGCG	0.0133	3.57	22.4	2.2e-06
12	24	7	128359133	128451004	GAGGCAAGGCGA	0.0129	3.99	24.5	7.58e-07
10	20	7	128366485	128451004	GGCAAGGCGA	0.0149	3.36	22.3	2.37e-06
9	18	7	128376900	128451004	GCAAGGCGA	0.0155	3.27	22.4	2.25e-06
6	11	7	128393950	128451004	AGGCGA	0.0194	3.17	23.2	1.49e-06
2	4	8	17611886	17613606	AA	0.76	0.734	22.9	1.69e-06
1	2	8	17613606	17613606	G	0.167	1.44	25.2	5.14e-07
1	2	8	17613606	17613606	A	0.833	0.696	25.2	5.14e-07
2	4	8	17613606	17619304	GA	0.137	1.51	26.3	2.94e-07
3	5	8	17613606	17620890	GAA	0.138	1.49	26.5	2.7e-07
4	5	8	17613606	17620942	GAAG	0.137	1.49	26.1	3.29e-07
5	6	8	17613606	17631418	GAAGA	0.133	1.47	23.3	1.4e-06
6	8	8	17613606	17638034	GAAGAA	0.131	1.46	22.2	2.47e-06
7	9	8	17613606	17638826	GAAGAAG	0.129	1.47	22.3	2.28e-06
3	4	8	17619304	17620942	AAG	0.158	1.42	22.2	2.45e-06
8	18	8	74893821	75032879	GGGAAGGG	0.0182	0.221	23.8	1.08e-06
23	23	9	7244823	7338263	AGAGAGGCGCAAAGAGACGGGGG	0.0145	3.36	23.6	1.19e-06
24	24	9	7244823	7338345	AGAGAGGCGCAAAGAGACGGGGGA	0.0145	3.35	23.4	1.31e-06
25	25	9	7244823	7338609	AGAGAGGCGCAAAGAGACGGGGGAG	0.0145	3.35	23.5	1.26e-06
7	16	9	77318073	77396655	AAAAAAG	0.112	1.55	23.5	1.25e-06
20	20	9	88698673	88906695	ACAAGGAGAACAAAAGGGAG	0.209	0.701	24.1	9.05e-07
21	19	9	88698673	88910161	ACAAGGAGAACAAAAGGGAGA	0.211	0.704	23.8	1.07e-06
22	20	9	88698673	88919453	ACAAGGAGAACAAAAGGGAGAG	0.21	0.702	24.1	9.27e-07
23	20	9	88698673	88933672	ACAAGGAGAACAAAAGGGAGAGG	0.21	0.704	23.9	1.03e-06
24	20	9	88698673	88959938	ACAAGGAGAACAAAAGGGAGAGGA	0.209	0.713	22.2	2.42e-06
25	18	9	88698673	88985734	ACAAGGAGAACAAAAGGGAGAGGAG	0.203	0.708	22.6	2e-06
20	18	9	88729691	88933672	AGGAGAACAAAAGGGAGAGG	0.234	0.721	22.7	1.93e-06
15	23	9	137835248	137919491	AAAGAAAAGAGAGGA	0.0159	3.23	22.2	2.41e-06
16	22	9	137835248	137919909	AAAGAAAAGAGAGGAG	0.0161	3.31	23.7	1.15e-06
6	14	10	3107307	3138009	GAAGGA	0.107	0.586	25.3	4.98e-07
5	14	10	3114645	3138009	AAGGA	0.106	0.58	25.4	4.55e-07
6	15	10	3114645	3141086	AAGGAG	0.108	0.586	25.2	5.09e-07
4	10	10	3118871	3138009	AGGA	0.108	0.596	22.9	1.73e-06
5	12	10	3118871	3141086	AGGAG	0.109	0.598	23.1	1.54e-06
12	23	10	4424952	4492525	GGACGAAACGGG	0.0199	3.49	26.1	3.31e-07
13	23	10	4424952	4492612	GGACGAAACGGGA	0.0205	3.4	26.8	2.21e-07
14	25	10	4424952	4493557	GGACGAAACGGGAC	0.0206	3.4	27.1	1.92e-07
15	26	10	4424952	4496210	GGACGAAACGGGACA	0.0203	3.26	24.9	5.94e-07
16	26	10	4424952	4496690	GGACGAAACGGGACAG	0.0203	3.27	25.2	5.23e-07
17	26	10	4424952	4499085	GGACGAAACGGGACAGG	0.0203	3.24	25	5.74e-07
24	19	10	16013463	16221561	GGAACAAAGCAGGAAGAAAAGCAG	0.154	0.632	23	1.59e-06
25	18	10	16013463	16230372	GGAACAAAGCAGGAAGAAAAGCAGC	0.109	0.592	23.3	1.39e-06
24	18	10	16015986	16230372	GAACAAAGCAGGAAGAAAAGCAGC	0.111	0.592	23.5	1.26e-06
13	14	10	68879803	69003746	AAACAGAGAAAGG	0.134	0.672	22.6	1.96e-06
12	14	10	68901252	69004247	ACAGAGAAAGGA	0.133	0.673	22.3	2.35e-06
13	14	10	68901252	69029763	ACAGAGAAAGGAG	0.133	0.673	22.2	2.43e-06
11	14	10	68910019	69004247	CAGAGAAAGGA	0.135	0.675	22.2	2.43e-06
9	16	10	68922029	69003746	AGAGAAAGG	0.135	0.668	23.2	1.45e-06
10	16	10	68922029	69004247	AGAGAAAGGA	0.136	0.67	23.1	1.57e-06
11	14	10	68922029	69029763	AGAGAAAGGAG	0.136	0.67	23	1.6e-06
12	14	10	68922029	69046809	AGAGAAAGGAGT	0.116	0.648	23.1	1.55e-06
18	15	10	68922029	69093693	AGAGAAAGGAGTAACAAA	0.115	0.653	22.2	2.41e-06
23	15	10	68922029	69155636	AGAGAAAGGAGTAACAAAGGAAA	0.114	0.652	22.4	2.18e-06
8	15	10	68922242	69003746	GAGAAAGG	0.135	0.669	23	1.66e-06
9	13	10	68922242	69004247	GAGAAAGGA	0.135	0.671	23	1.64e-06
10	14	10	68922242	69029763	GAGAAAGGAG	0.135	0.672	22.9	1.71e-06
11	15	10	68922242	69046809	GAGAAAGGAGT	0.114	0.645	23.4	1.29e-06
12	15	10	68922242	69054048	GAGAAAGGAGTA	0.113	0.652	22.3	2.39e-06
13	15	10	68922242	69066253	GAGAAAGGAGTAA	0.113	0.652	22.3	2.39e-06
17	16	10	68922242	69093693	GAGAAAGGAGTAACAAA	0.113	0.652	22.2	2.42e-06
22	15	10	68922242	69155636	GAGAAAGGAGTAACAAAGGAAA	0.113	0.649	22.5	2.08e-06
8	14	10	68933416	69004247	AGAAAGGA	0.137	0.672	22.3	2.29e-06
9	13	10	68933416	69029763	AGAAAGGAG	0.137	0.671	22.6	2.01e-06
10	14	10	68933416	69046809	AGAAAGGAGT	0.117	0.645	23.7	1.12e-06
11	14	10	68933416	69054048	AGAAAGGAGTA	0.115	0.652	22.6	2e-06
12	14	10	68933416	69066253	AGAAAGGAGTAA	0.115	0.652	22.5	2.12e-06
13	14	10	68933416	69070006	AGAAAGGAGTAAC	0.115	0.652	22.5	2.11e-06
14	14	10	68933416	69073503	AGAAAGGAGTAACA	0.115	0.652	22.5	2.12e-06
15	14	10	68933416	69076719	AGAAAGGAGTAACAA	0.115	0.652	22.5	2.12e-06
16	15	10	68933416	69093693	AGAAAGGAGTAACAAA	0.115	0.651	22.6	1.96e-06
17	15	10	68933416	69093912	AGAAAGGAGTAACAAAG	0.115	0.653	22.3	2.31e-06
18	15	10	68933416	69098628	AGAAAGGAGTAACAAAGG	0.115	0.653	22.3	2.31e-06
19	15	10	68933416	69111369	AGAAAGGAGTAACAAAGGA	0.115	0.653	22.3	2.32e-06
20	15	10	68933416	69122781	AGAAAGGAGTAACAAAGGAA	0.115	0.653	22.3	2.28e-06
21	15	10	68933416	69155636	AGAAAGGAGTAACAAAGGAAA	0.114	0.647	23.2	1.47e-06
22	15	10	68933416	69201534	AGAAAGGAGTAACAAAGGAAAG	0.112	0.646	22.9	1.75e-06
23	14	10	68933416	69201760	AGAAAGGAGTAACAAAGGAAAGA	0.112	0.645	23	1.62e-06
24	15	10	68933416	69246472	AGAAAGGAGTAACAAAGGAAAGAG	0.112	0.646	22.9	1.74e-06
25	15	10	68933416	69275099	AGAAAGGAGTAACAAAGGAAAGAGA	0.112	0.642	23.4	1.31e-06
5	9	10	68949578	69003746	AAAGG	0.175	0.683	24.4	7.83e-07
6	9	10	68949578	69004247	AAAGGA	0.175	0.694	23.6	1.22e-06
7	11	10	68949578	69029763	AAAGGAG	0.175	0.693	23.9	1.03e-06
8	12	10	68949578	69046809	AAAGGAGT	0.154	0.68	23.5	1.23e-06
9	12	10	68949578	69054048	AAAGGAGTA	0.154	0.689	22.2	2.44e-06
10	12	10	68949578	69066253	AAAGGAGTAA	0.154	0.689	22.2	2.45e-06
11	11	10	68949578	69070006	AAAGGAGTAAC	0.154	0.689	22.2	2.45e-06
12	11	10	68949578	69073503	AAAGGAGTAACA	0.154	0.689	22.2	2.46e-06
13	11	10	68949578	69076719	AAAGGAGTAACAA	0.154	0.689	22.2	2.46e-06
14	12	10	68949578	69093693	AAAGGAGTAACAAA	0.154	0.687	22.5	2.06e-06
15	12	10	68949578	69093912	AAAGGAGTAACAAAG	0.154	0.687	22.5	2.06e-06
16	12	10	68949578	69098628	AAAGGAGTAACAAAGG	0.154	0.687	22.5	2.06e-06
17	12	10	68949578	69111369	AAAGGAGTAACAAAGGA	0.154	0.687	22.5	2.06e-06
18	13	10	68949578	69122781	AAAGGAGTAACAAAGGAA	0.154	0.689	22.5	2.12e-06
19	13	10	68949578	69155636	AAAGGAGTAACAAAGGAAA	0.153	0.687	22.7	1.88e-06
20	13	10	68949578	69201534	AAAGGAGTAACAAAGGAAAG	0.151	0.687	22.4	2.25e-06
21	13	10	68949578	69201760	AAAGGAGTAACAAAGGAAAGA	0.151	0.687	22.4	2.19e-06
4	6	10	68967202	69003746	AAGG	0.188	0.704	22.6	2.04e-06
14	13	10	122465811	122482980	TAAIAGGCAGAGAA	0.108	1.53	22.2	2.46e-06
9	23	11	79729111	79806254	GAGAGGAAG	0.0691	1.81	24.5	7.47e-07
10	23	11	79729111	79810435	GAGAGGAAGA	0.0693	1.77	23.2	1.47e-06
7	21	11	79739095	79806254	GAGGAAG	0.0703	1.86	26.8	2.31e-07
7	21	11	79756073	79810435	AGGAAGA	0.0756	1.74	22.2	2.43e-06
5	13	11	79763401	79806254	GGAAG	0.0881	1.68	23.6	1.17e-06
6	13	11	79763401	79810435	GGAAGA	0.0877	1.69	23.8	1.07e-06
21	20	11	95807538	95895105	GGAGGGAGGAACGAAGGGAAG	0.0143	3.5	23.7	1.11e-06
9	27	11	132751612	132783704	AAAAGAGGA	0.0535	1.9	23.7	1.12e-06
10	30	11	132751612	132789068	AAAAGAGGAG	0.0524	1.94	24.7	6.59e-07
11	28	11	132751612	132797988	AAAAGAGGAGA	0.0526	1.9	23.9	1.02e-06
12	25	11	132751612	132798750	AAAAGAGGAGAA	0.0532	1.86	22.7	1.89e-06
23	22	12	677756	711646	AGAGGGCAAAGGGGGAAGCACGA	0.0237	2.23	18.2	2.04e-05
25	21	12	677756	714224	AGAGGGCAAAGGGGGAAGCACGAAA	0.0208	2.36	18.5	1.69e-05
3	4	12	42733559	42740031	AAG	0.302	0.761	21.2	4.09e-06
4	4	12	42733559	42805383	AAGA	0.302	0.762	20.8	5.06e-06
2	3	12	51138862	51139279	AA	0.274	1.29	17.8	2.42e-05
23	22	12	58106836	58562213	GGCAAACGGAGGAGAAGGAAAAA	0.0186	3.63	27.7	1.38e-07
24	21	12	58106836	58568377	GGCAAACGGAGGAGAAGGAAAAAA	0.0184	3.41	26	3.43e-07
25	22	12	58106836	58569801	GGCAAACGGAGGAGAAGGAAAAAAG	0.017	2.88	19.2	1.16e-05
2	3	12	93693461	93697472	AA	0.584	0.787	19	1.3e-05
25	20	12	99294975	99631219	GAAAGAGAGAGGCAGAGAGAAGAAG	0.0186	2.57	18.9	1.4e-05
18	30	12	114863859	114887730	AGGAAGAAGTAAAGAGGA	0.0102	4.38	17.8	2.49e-05
2	4	12	124655485	124658354	AG	0.245	0.733	19.8	8.47e-06
8	14	12	125006068	125060670	GGCGCAGA	0.124	0.677	18.1	2.06e-05
9	13	12	125006068	125070648	GGCGCAGAG	0.122	0.669	19.1	1.26e-05
10	15	12	126266664	126337079	ACAACAAGAA	0.184	0.717	18	2.2e-05
9	14	12	126291555	126337079	CAACAAGAA	0.242	0.748	17.8	2.43e-05
8	10	12	126295083	126337079	AACAAGAA	0.242	0.746	18.2	2.04e-05
6	7	12	126317824	126337079	CAAGAA	0.37	0.785	17.9	2.33e-05
7	12	13	28061357	28129919	CGGGAGG	0.0253	2.69	24.9	6.09e-07
8	13	13	28061357	28143723	CGGGAGGA	0.0177	4.27	25.7	3.99e-07
7	15	13	113411429	113467616	AAGGGAG	0.0136	5.48	23.7	1.11e-06
9	17	14	81126429	81207288	GGAAAAGGC	0.0165	3.98	22.3	2.38e-06
10	18	14	81126429	81239929	GGAAAAGGCG	0.0169	3.96	23.7	1.15e-06
13	19	16	58527975	58697786	ACGAGGGAGGCGA	0.0194	2.89	23.6	1.21e-06
17	29	17	68723982	68768087	TAAAAACAGAGGCAGAA	0.0347	2.11	23	1.66e-06
11	22	20	56669386	56775241	GAGGGAAAAAC	0.0308	0.29	23.5	1.23e-06
10	21	20	56674049	56775241	AGGGAAAAAC	0.0333	0.317	22.6	1.97e-06
12	21	22	27793641	27862808	AGAGAGGACAGG	0.0101	6.8	22.4	2.21e-06
19	16	22	35291275	35383825	ACGGGGGGGCAGCAAGAAG	0.0449	2.04	24	9.49e-07
2	4	23	4792061	4825493	AA	0.372	0.728	22.9	1.69e-06
1	2	23	7422760	7422760	G	0.785	0.733	25.7	3.93e-07
2	3	23	7422760	7450372	GG	0.784	0.735	25.3	4.8e-07
3	5	23	7422760	7517325	GGA	0.714	0.75	23.2	1.43e-06
1	2	23	7450372	7450372	G	0.823	0.74	23.3	1.4e-06
2	3	23	114871655	114948746	AA	0.719	0.739	25.5	4.47e-07
1	2	23	118564170	118564170	G	0.807	0.741	22.3	2.35e-06
NSNP, number of SNPs; NHAP, number of possible haplotypes in this window; BP1, first base pair in haplotype;
BP2, last base pair in haplotype; F, frequency; OR, odds ratio; Stat, squared T statistics in Wald;
P, p-value for the test of this haplotype compared to the other possible haplotypes in this window.
